# Supplementary material for: Development of a High-Density Genetic Map Based on Specific Length Amplified Fragment Sequencing and Its Application in Quantitative Trait Loci Analysis for Yield-Related Traits in Cultivated Peanut
Source: Front Plant Sci. 2018 Jun 26;9:827. doi: 10.3389/fpls.2018.00827 (PMC6028809; doi:10.3389/fpls.2018.00827)
Supplement: Supplementary file 5 [file Table_5.XLS]

## Sheet: Sheet1
Supplementary Table S5. The candidate genes of peanut in QTL regions
QTL name	Chr.	Start_marker	cM position of start marker	physical position of start marker	End_marker	cM position of end marker	physical position of end marker	Gene in peanut	homologous to Ath gene	Gene annotion of Ath gene	Gene annotion of Ath gene	Gene funtional description of Ath gene
qFBNA01	A01	AhSNP12141017	17.304	4008487	AhSNP11610128	30.428	6458648	Aradu.10032637	AT5G50920.1	CLPC homologue 1	Encodes a protein that is similar to ATP-dependent Clp protease ATP-binding subunit / ClpC. Involved in protein import into the chloroplast. May provide ATP source that drives the TIC (Translocon at the Inner envelope membrane of Chloroplasts) translocation machinery. Association of Hsp93 with the inner envelope membrane through its N domain is important for the functions of Hsp93 in vivo.	CLPC homologue 1 (CLPC1); FUNCTIONS IN: ATP-dependent peptidase activity, ATPase activity, ATP binding; INVOLVED IN: protein import into chloroplast stroma, regulation of chlorophyll biosynthetic process, protein targeting to chloroplast, chloroplast organization; LOCATED IN: in 8 components; EXPRESSED IN: 25 plant structures; EXPRESSED DURING: 15 growth stages; CONTAINS InterPro DOMAIN/s: Clp AT…
qFBNA01	A01	AhSNP12141017	17.304	4008487	AhSNP11610128	30.428	6458648	Aradu.10032641	AT4G26555.1	FKBP-like peptidyl-prolyl cis-trans isomerase family protein		FKBP-like peptidyl-prolyl cis-trans isomerase family protein; FUNCTIONS IN: FK506 binding, peptidyl-prolyl cis-trans isomerase activity; INVOLVED IN: protein folding; LOCATED IN: chloroplast; EXPRESSED IN: 22 plant structures; EXPRESSED DURING: 13 growth stages; CONTAINS InterPro DOMAIN/s: Peptidyl-prolyl cis-trans isomerase, FKBP-type (InterPro:IPR001179); BEST Arabidopsis thaliana protein match…
qFBNA01	A01	AhSNP12141017	17.304	4008487	AhSNP11610128	30.428	6458648	Aradu.10032642	AT4G26550.1	Got1/Sft2-like vescicle transport protein family		Got1/Sft2-like vescicle transport protein family; FUNCTIONS IN: molecular_function unknown; INVOLVED IN: vesicle-mediated transport; LOCATED IN: cellular_component unknown; EXPRESSED IN: 22 plant structures; EXPRESSED DURING: 13 growth stages; CONTAINS InterPro DOMAIN/s: Vesicle transport protein, Got1/SFT2-like (InterPro:IPR007305), Vesicle transport protein, SFT2-like (InterPro:IPR011691); BEST…
qFBNA01	A01	AhSNP12141017	17.304	4008487	AhSNP11610128	30.428	6458648	Aradu.10032643	AT4G26540.1	Leucine-rich repeat receptor-like protein kinase family protein		Leucine-rich repeat receptor-like protein kinase family protein; FUNCTIONS IN: kinase activity; INVOLVED IN: protein amino acid phosphorylation; LOCATED IN: plasma membrane; EXPRESSED IN: inflorescence meristem; CONTAINS InterPro DOMAIN/s: Protein kinase, ATP binding site (InterPro:IPR017441), Protein kinase, catalytic domain (InterPro:IPR000719), Leucine-rich repeat-containing N-terminal domain,…
qFBNA01	A01	AhSNP12141017	17.304	4008487	AhSNP11610128	30.428	6458648	Aradu.10032645
qFBNA01	A01	AhSNP12141017	17.304	4008487	AhSNP11610128	30.428	6458648	Aradu.10032646	AT4G26510.2	uridine kinase-like 4	One of the homologous genes predicted to encode proteins with UPRT domains (Uracil phosphoribosyltransferase). Five of these genes (At5g40870, At3g27190, At1g55810, At4g26510 and At3g27440) show a high level of identity, and are annotated as also containing a N-terminal uracil kinase (UK) domain. These genes are referred to as UKL1 (UK-like 1), UKL2, UKL3, UKL4 and UKL5, respectively.	uridine kinase-like 4 (UKL4); FUNCTIONS IN: uracil phosphoribosyltransferase activity, phosphotransferase activity, alcohol group as acceptor, kinase activity, ATP binding; INVOLVED IN: biosynthetic process, metabolic process; LOCATED IN: cellular_component unknown; EXPRESSED IN: 23 plant structures; EXPRESSED DURING: 15 growth stages; CONTAINS InterPro DOMAIN/s: Phosphoribulokinase/uridine kinas…
qFBNA01	A01	AhSNP12141017	17.304	4008487	AhSNP11610128	30.428	6458648	Aradu.10032649	AT5G48485.1	Bifunctional inhibitor/lipid-transfer protein/seed storage 2S albumin superfamily protein	encodes a putative apoplastic lipid transfer protein that is involved in systemic acquired resistance. Mutants in this gene exhibit wild-type local resistance to avirulent and virulent Pseudomonas syringae, but pathogenesis-related gene expression is abolished in uninoculated distant leaves and fail to develop SAR to virulent Pseudomonas or Peronospora parasitica.	DEFECTIVE IN INDUCED RESISTANCE 1 (DIR1); FUNCTIONS IN: lipid binding, lipid transporter activity; INVOLVED IN: systemic acquired resistance, lipid transport; LOCATED IN: endomembrane system; EXPRESSED IN: 22 plant structures; EXPRESSED DURING: 13 growth stages; CONTAINS InterPro DOMAIN/s: Bifunctional inhibitor/plant lipid transfer protein/seed storage (InterPro:IPR016140), Plant lipid transfer …
qFBNA01	A01	AhSNP12141017	17.304	4008487	AhSNP11610128	30.428	6458648	Aradu.10032650	AT1G55790.1	Domain of unknown function (DUF2431)		FUNCTIONS IN: metal ion binding; INVOLVED IN: metal ion transport; CONTAINS InterPro DOMAIN/s: Heavy metal transport/detoxification protein (InterPro:IPR006121), Domain of unknown function DUF2431 (InterPro:IPR019446); BEST Arabidopsis thaliana protein match is: Domain of unknown function (DUF2431) (TAIR:AT1G55800.1); Has 348 Blast hits to 344 proteins in 131 species: Archae - 0; Bacteria - 16; M…
qFBNA01	A01	AhSNP12141017	17.304	4008487	AhSNP11610128	30.428	6458648	Aradu.10032651	AT1G55760.1	BTB/POZ domain-containing protein		BTB/POZ domain-containing protein; CONTAINS InterPro DOMAIN/s: BTB/POZ (InterPro:IPR013069), BTB/POZ fold (InterPro:IPR011333), Kelch related (InterPro:IPR013089), BTB/POZ-like (InterPro:IPR000210); BEST Arabidopsis thaliana protein match is: BTB/POZ domain-containing protein (TAIR:AT1G21780.2); Has 5280 Blast hits to 5249 proteins in 149 species: Archae - 0; Bacteria - 0; Metazoa - 3933; Fungi -…
qFBNA01	A01	AhSNP12141017	17.304	4008487	AhSNP11610128	30.428	6458648	Aradu.10032652
qFBNA01	A01	AhSNP12141017	17.304	4008487	AhSNP11610128	30.428	6458648	Aradu.10032653	AT3G13230.1	RNA-binding KH domain-containing protein		RNA-binding KH domain-containing protein; FUNCTIONS IN: RNA binding; LOCATED IN: cellular_component unknown; EXPRESSED IN: 22 plant structures; EXPRESSED DURING: 13 growth stages; CONTAINS InterPro DOMAIN/s: K Homology, type 1, subgroup (InterPro:IPR018111), K Homology (InterPro:IPR004087); Has 734 Blast hits to 734 proteins in 323 species: Archae - 189; Bacteria - 0; Metazoa - 158; Fungi - 192; …
qFBNA01	A01	AhSNP12141017	17.304	4008487	AhSNP11610128	30.428	6458648	Aradu.10032655	AT3G13300.2	Transducin/WD40 repeat-like superfamily protein	Encodes VCS (VARICOSE). Involved in mRNA decapping. VCS forms a mRNA decapping complex with DCP1 (At1g08370) and DCP2 (At5g13570). Unlike DCP2, VCS itself does not have mRNA decapping activity in vitro. DCP1, DCP2 and VCS colocalize in cytoplasmic loci, which are putative Arabidopsis mRNA processing bodies. Null mutants of DCP1, DCP2, and VCS accumulate capped mRNAs with a reduced degradation rat…	VARICOSE (VCS); FUNCTIONS IN: protein homodimerization activity, nucleotide binding; INVOLVED IN: mRNA catabolic process, deadenylation-independent decapping of nuclear-transcribed mRNA, leaf morphogenesis; LOCATED IN: cytosol, nucleus, cytoplasmic mRNA processing body; EXPRESSED IN: whole plant, guard cell, cultured cell; CONTAINS InterPro DOMAIN/s: WD40 repeat-like-containing domain (InterPro:I…
qFBNA01	A01	AhSNP12141017	17.304	4008487	AhSNP11610128	30.428	6458648	Aradu.10032657	AT3G13300.1	Transducin/WD40 repeat-like superfamily protein	Encodes VCS (VARICOSE). Involved in mRNA decapping. VCS forms a mRNA decapping complex with DCP1 (At1g08370) and DCP2 (At5g13570). Unlike DCP2, VCS itself does not have mRNA decapping activity in vitro. DCP1, DCP2 and VCS colocalize in cytoplasmic loci, which are putative Arabidopsis mRNA processing bodies. Null mutants of DCP1, DCP2, and VCS accumulate capped mRNAs with a reduced degradation rat…	VARICOSE (VCS); FUNCTIONS IN: protein homodimerization activity, nucleotide binding; INVOLVED IN: mRNA catabolic process, deadenylation-independent decapping of nuclear-transcribed mRNA, leaf morphogenesis; LOCATED IN: cytosol, nucleus, cytoplasmic mRNA processing body; EXPRESSED IN: whole plant, guard cell, cultured cell; CONTAINS InterPro DOMAIN/s: WD40 repeat-like-containing domain (InterPro:I…
qFBNA01	A01	AhSNP12141017	17.304	4008487	AhSNP11610128	30.428	6458648	Aradu.10032659
qFBNA01	A01	AhSNP12141017	17.304	4008487	AhSNP11610128	30.428	6458648	Aradu.10032660	AT1G55730.2	cation exchanger 5	member of Low affinity calcium antiporter CAX2 family	cation exchanger 5 (CAX5); FUNCTIONS IN: cation:cation antiporter activity, calcium:cation antiporter activity; INVOLVED IN: cation transport, transmembrane transport; LOCATED IN: integral to membrane; CONTAINS InterPro DOMAIN/s: Sodium/calcium exchanger membrane region (InterPro:IPR004837), Calcium/proton exchanger superfamily (InterPro:IPR004798), Calcium/proton exchanger (InterPro:IPR004713); …
qFBNA01	A01	AhSNP12141017	17.304	4008487	AhSNP11610128	30.428	6458648	Aradu.10032661	AT5G09220.1	amino acid permease 2	member of AAAP family	amino acid permease 2 (AAP2); CONTAINS InterPro DOMAIN/s: Amino acid transporter, transmembrane (InterPro:IPR013057); BEST Arabidopsis thaliana protein match is: amino acid permease 4 (TAIR:AT5G63850.1); Has 2701 Blast hits to 2684 proteins in 226 species: Archae - 0; Bacteria - 6; Metazoa - 573; Fungi - 420; Plants - 1375; Viruses - 0; Other Eukaryotes - 327 (source: NCBI BLink).
qFBNA01	A01	AhSNP12141017	17.304	4008487	AhSNP11610128	30.428	6458648	Aradu.10032662	AT1G77380.1	amino acid permease 3	Amino acid permease which transports basic amino acids.	amino acid permease 3 (AAP3); CONTAINS InterPro DOMAIN/s: Amino acid transporter, transmembrane (InterPro:IPR013057); BEST Arabidopsis thaliana protein match is: amino acid permease 2 (TAIR:AT5G09220.1); Has 2346 Blast hits to 2332 proteins in 227 species: Archae - 0; Bacteria - 15; Metazoa - 394; Fungi - 322; Plants - 1373; Viruses - 0; Other Eukaryotes - 242 (source: NCBI BLink).
qFBNA01	A01	AhSNP12141017	17.304	4008487	AhSNP11610128	30.428	6458648	Aradu.10032663
qFBNA01	A01	AhSNP12141017	17.304	4008487	AhSNP11610128	30.428	6458648	Aradu.10032664	AT5G23810.1	amino acid permease 7	Encodes nonfunctional amino acid transporter. AAP7 is the most distantly related member of the AAP family, a group of well characterized amino acid transporters within the ATF1 superfamily. Expression of this gene has not been detected with RNA gel blots or promoter GUS studies.	amino acid permease 7 (AAP7); CONTAINS InterPro DOMAIN/s: Amino acid transporter, transmembrane (InterPro:IPR013057); BEST Arabidopsis thaliana protein match is: amino acid permease 8 (TAIR:AT1G10010.1); Has 1807 Blast hits to 1807 proteins in 277 species: Archae - 0; Bacteria - 0; Metazoa - 736; Fungi - 347; Plants - 385; Viruses - 0; Other Eukaryotes - 339 (source: NCBI BLink).
qFBNA01	A01	AhSNP12141017	17.304	4008487	AhSNP11610128	30.428	6458648	Aradu.10032665	AT5G56110.1	myb domain protein 103	Encodes a member of the R2R3 MYB transcription factor gene family that is required for anther development by regulation tapetum development, callose dissolution and exine formation. It acts upstream of MS2.	myb domain protein 103 (MYB103); CONTAINS InterPro DOMAIN/s: SANT, DNA-binding (InterPro:IPR001005), Homeodomain-like (InterPro:IPR009057), Myb, DNA-binding (InterPro:IPR014778), HTH transcriptional regulator, Myb-type, DNA-binding (InterPro:IPR017930), Homeodomain-related (InterPro:IPR012287), Myb transcription factor (InterPro:IPR015495); BEST Arabidopsis thaliana protein match is: myb domain p…
qFBNA01	A01	AhSNP12141017	17.304	4008487	AhSNP11610128	30.428	6458648	Aradu.10032669	AT5G56120.1			unknown protein; BEST Arabidopsis thaliana protein match is: unknown protein (TAIR:AT3G12870.1); Has 77 Blast hits to 75 proteins in 12 species: Archae - 0; Bacteria - 0; Metazoa - 0; Fungi - 0; Plants - 77; Viruses - 0; Other Eukaryotes - 0 (source: NCBI BLink).
qFBNA01	A01	AhSNP12141017	17.304	4008487	AhSNP11610128	30.428	6458648	Aradu.10032671	AT5G41770.1	crooked neck protein, putative / cell cycle protein, putative		crooked neck protein, putative / cell cycle protein, putative; FUNCTIONS IN: binding; INVOLVED IN: RNA processing; LOCATED IN: intracellular; EXPRESSED IN: 22 plant structures; EXPRESSED DURING: 13 growth stages; CONTAINS InterPro DOMAIN/s: Tetratricopeptide-like helical (InterPro:IPR011990), RNA-processing protein, HAT helix (InterPro:IPR003107), Tetratricopeptide repeat-containing (InterPro:IPR…
qFBNA01	A01	AhSNP12141017	17.304	4008487	AhSNP11610128	30.428	6458648	Aradu.10032672	AT5G41770.1	crooked neck protein, putative / cell cycle protein, putative		crooked neck protein, putative / cell cycle protein, putative; FUNCTIONS IN: binding; INVOLVED IN: RNA processing; LOCATED IN: intracellular; EXPRESSED IN: 22 plant structures; EXPRESSED DURING: 13 growth stages; CONTAINS InterPro DOMAIN/s: Tetratricopeptide-like helical (InterPro:IPR011990), RNA-processing protein, HAT helix (InterPro:IPR003107), Tetratricopeptide repeat-containing (InterPro:IPR…
qFBNA01	A01	AhSNP12141017	17.304	4008487	AhSNP11610128	30.428	6458648	Aradu.10032675	AT3G20920.1	translocation protein-related		translocation protein-related; FUNCTIONS IN: protein transporter activity; INVOLVED IN: protein transport; LOCATED IN: plasma membrane, membrane; EXPRESSED IN: 25 plant structures; EXPRESSED DURING: 15 growth stages; CONTAINS InterPro DOMAIN/s: Translocation protein Sec62 (InterPro:IPR004728); Has 251 Blast hits to 251 proteins in 119 species: Archae - 0; Bacteria - 0; Metazoa - 97; Fungi - 63; P…
qFBNA01	A01	AhSNP12141017	17.304	4008487	AhSNP11610128	30.428	6458648	Aradu.10032677
qFBNA01	A01	AhSNP12141017	17.304	4008487	AhSNP11610128	30.428	6458648	Aradu.10032679	AT3G20890.1	RNA-binding (RRM/RBD/RNP motifs) family protein		RNA-binding (RRM/RBD/RNP motifs) family protein; FUNCTIONS IN: RNA binding, nucleotide binding, nucleic acid binding; INVOLVED IN: biological_process unknown; LOCATED IN: cellular_component unknown; CONTAINS InterPro DOMAIN/s: RNA recognition motif, RNP-1 (InterPro:IPR000504), Nucleotide-binding, alpha-beta plait (InterPro:IPR012677); BEST Arabidopsis thaliana protein match is: RNA-binding (RRM/R…
qFBNA01	A01	AhSNP12141017	17.304	4008487	AhSNP11610128	30.428	6458648	Aradu.10032680
qFBNA01	A01	AhSNP12141017	17.304	4008487	AhSNP11610128	30.428	6458648	Aradu.10032681	AT3G53690.1	RING/U-box superfamily protein		RING/U-box superfamily protein; FUNCTIONS IN: zinc ion binding; EXPRESSED IN: 18 plant structures; EXPRESSED DURING: 10 growth stages; CONTAINS InterPro DOMAIN/s: Zinc finger, RING-type, conserved site (InterPro:IPR017907), Zinc finger, C6HC-type (InterPro:IPR002867), Zinc finger, RING-type (InterPro:IPR001841); BEST Arabidopsis thaliana protein match is: RING/U-box superfamily protein (TAIR:AT3G…
qFBNA01	A01	AhSNP12141017	17.304	4008487	AhSNP11610128	30.428	6458648	Aradu.10032683	AT5G19855.1	Chaperonin-like RbcX protein	Encodes a chloroplast stromal localized RbcX protein that acts as a chaperone in the folding of Rubisco.	Chaperonin-like RbcX protein; FUNCTIONS IN: molecular_function unknown; INVOLVED IN: biological_process unknown; LOCATED IN: chloroplast; EXPRESSED IN: 22 plant structures; EXPRESSED DURING: 13 growth stages; CONTAINS InterPro DOMAIN/s: Chaperonin-like RbcX (InterPro:IPR003435); Has 30201 Blast hits to 17322 proteins in 780 species: Archae - 12; Bacteria - 1396; Metazoa - 17338; Fungi - 3422; Pla…
qFBNA01	A01	AhSNP12141017	17.304	4008487	AhSNP11610128	30.428	6458648	Aradu.10032686	AT1G07380.1	Neutral/alkaline non-lysosomal ceramidase		Neutral/alkaline non-lysosomal ceramidase; FUNCTIONS IN: ceramidase activity; INVOLVED IN: biological_process unknown; LOCATED IN: plasma membrane; EXPRESSED IN: 23 plant structures; EXPRESSED DURING: 13 growth stages; CONTAINS InterPro DOMAIN/s: Neutral/alkaline nonlysosomal ceramidase (InterPro:IPR006823); BEST Arabidopsis thaliana protein match is: Neutral/alkaline non-lysosomal ceramidase (TA…
qFBNA01	A01	AhSNP12141017	17.304	4008487	AhSNP11610128	30.428	6458648	Aradu.10032690	AT3G53720.1	cation/H+ exchanger 20	member of Putative Na+/H+ antiporter family. Involved in the osmoregulation through K(+) fluxes and possibly pH modulation of an active endomembrane system in guard cells.	cation/H+ exchanger 20 (CHX20); CONTAINS InterPro DOMAIN/s: Cation/H+ exchanger (InterPro:IPR006153); BEST Arabidopsis thaliana protein match is: cation/H+ exchanger 18 (TAIR:AT5G41610.1); Has 10038 Blast hits to 10006 proteins in 2135 species: Archae - 380; Bacteria - 7898; Metazoa - 11; Fungi - 167; Plants - 678; Viruses - 0; Other Eukaryotes - 904 (source: NCBI BLink).
qFBNA01	A01	AhSNP12141017	17.304	4008487	AhSNP11610128	30.428	6458648	Aradu.10032694
qFBNA01	A01	AhSNP12141017	17.304	4008487	AhSNP11610128	30.428	6458648	Aradu.10032697
qFBNA01	A01	AhSNP12141017	17.304	4008487	AhSNP11610128	30.428	6458648	Aradu.10032698
qFBNA01	A01	AhSNP12141017	17.304	4008487	AhSNP11610128	30.428	6458648	Aradu.10032700
qFBNA01	A01	AhSNP12141017	17.304	4008487	AhSNP11610128	30.428	6458648	Aradu.10032701	AT3G11320.1	Nucleotide-sugar transporter family protein		Nucleotide-sugar transporter family protein; FUNCTIONS IN: organic anion transmembrane transporter activity; LOCATED IN: endomembrane system, membrane; EXPRESSED IN: 19 plant structures; EXPRESSED DURING: 11 growth stages; CONTAINS InterPro DOMAIN/s: Protein of unknown function DUF6, transmembrane (InterPro:IPR000620), Protein of unknown function DUF250 (InterPro:IPR004853); BEST Arabidopsis thal…
qFBNA01	A01	AhSNP12141017	17.304	4008487	AhSNP11610128	30.428	6458648	Aradu.10032703	AT5G58970.1	uncoupling protein 2	uncoupling protein	uncoupling protein 2 (UCP2); FUNCTIONS IN: oxidative phosphorylation uncoupler activity; INVOLVED IN: transport, mitochondrial transport, transmembrane transport; LOCATED IN: mitochondrion, endomembrane system, membrane; EXPRESSED IN: 22 plant structures; EXPRESSED DURING: 13 growth stages; CONTAINS InterPro DOMAIN/s: Mitochondrial substrate carrier (InterPro:IPR001993), Mitochondrial brown fat u…
qFBNA01	A01	AhSNP12141017	17.304	4008487	AhSNP11610128	30.428	6458648	Aradu.10032705	AT4G37300.1	maternal effect embryo arrest 59		maternal effect embryo arrest 59 (MEE59); Has 70 Blast hits to 70 proteins in 15 species: Archae - 0; Bacteria - 0; Metazoa - 0; Fungi - 0; Plants - 70; Viruses - 0; Other Eukaryotes - 0 (source: NCBI BLink).
qFBNA01	A01	AhSNP12141017	17.304	4008487	AhSNP11610128	30.428	6458648	Aradu.10032706	AT1G47710.1	Serine protease inhibitor (SERPIN) family protein		Serine protease inhibitor (SERPIN) family protein; FUNCTIONS IN: serine-type endopeptidase inhibitor activity, cysteine-type endopeptidase inhibitor activity; INVOLVED IN: biological_process unknown; LOCATED IN: apoplast; EXPRESSED IN: 25 plant structures; EXPRESSED DURING: 13 growth stages; CONTAINS InterPro DOMAIN/s: Protease inhibitor I4, serpin, plant (InterPro:IPR015554), Protease inhibitor …
qFBNA01	A01	AhSNP12141017	17.304	4008487	AhSNP11610128	30.428	6458648	Aradu.10032710	AT1G07350.1	RNA-binding (RRM/RBD/RNP motifs) family protein	Encodes a serine/arginine rich-like protein, SR45a. Involved in the regulation of stress-responsive alternative splicing.	RNA-binding (RRM/RBD/RNP motifs) family protein; FUNCTIONS IN: RNA binding, nucleotide binding, nucleic acid binding; INVOLVED IN: RNA splicing; EXPRESSED IN: 26 plant structures; EXPRESSED DURING: 15 growth stages; CONTAINS InterPro DOMAIN/s: RNA recognition motif, RNP-1 (InterPro:IPR000504), Nucleotide-binding, alpha-beta plait (InterPro:IPR012677); BEST Arabidopsis thaliana protein match is: R…
qFBNA01	A01	AhSNP12141017	17.304	4008487	AhSNP11610128	30.428	6458648	Aradu.10032714	AT5G58930.1	Protein of unknown function (DUF740)		Protein of unknown function (DUF740); FUNCTIONS IN: molecular_function unknown; INVOLVED IN: biological_process unknown; LOCATED IN: chloroplast; EXPRESSED IN: 22 plant structures; EXPRESSED DURING: 13 growth stages; CONTAINS InterPro DOMAIN/s: Protein of unknown function DUF740 (InterPro:IPR008004); BEST Arabidopsis thaliana protein match is: Protein of unknown function (DUF740) (TAIR:AT3G46990.…
qFBNA01	A01	AhSNP12141017	17.304	4008487	AhSNP11610128	30.428	6458648	Aradu.10032717	AT5G14850.1	Alg9-like mannosyltransferase family		Alg9-like mannosyltransferase family; FUNCTIONS IN: mannosyltransferase activity, transferase activity, transferring glycosyl groups; INVOLVED IN: GPI anchor biosynthetic process, GPI anchor metabolic process; LOCATED IN: endoplasmic reticulum membrane, intrinsic to endoplasmic reticulum membrane; EXPRESSED IN: 22 plant structures; EXPRESSED DURING: 12 growth stages; CONTAINS InterPro DOMAIN/s: A…
qFBNA01	A01	AhSNP12141017	17.304	4008487	AhSNP11610128	30.428	6458648	Aradu.10032720	AT1G67350.2			unknown protein; FUNCTIONS IN: molecular_function unknown; INVOLVED IN: photorespiration; LOCATED IN: mitochondrial membrane, mitochondrial respiratory chain complex I, respiratory chain complex I; EXPRESSED IN: 24 plant structures; EXPRESSED DURING: 15 growth stages; Has 2 Blast hits to 2 proteins in 1 species: Archae - 0; Bacteria - 0; Metazoa - 0; Fungi - 0; Plants - 2; Viruses - 0; Other Euka…
qFBNA01	A01	AhSNP12141017	17.304	4008487	AhSNP11610128	30.428	6458648	Aradu.10032721	AT2G38080.1	Laccase/Diphenol oxidase family protein	LAC4 appears to have laccase activity based on enzyme assays performed using lac4 mutants. These mutants also have reduced levels of lignin. LAC4 is expressed in vascular bundles and fibers and likely contributes to lignin biosynthesis, and hence cell wall biosynthesis, there. lac4/irx12 mutants have a mild irregular xylem phenotype.	IRREGULAR XYLEM 12 (IRX12); FUNCTIONS IN: laccase activity; INVOLVED IN: secondary cell wall biogenesis; LOCATED IN: endomembrane system, apoplast; EXPRESSED IN: 24 plant structures; EXPRESSED DURING: 13 growth stages; CONTAINS InterPro DOMAIN/s: Multicopper oxidase, type 3 (InterPro:IPR011707), Laccase (InterPro:IPR017761), Multicopper oxidase, type 2 (InterPro:IPR011706), Cupredoxin (InterPro:I…
qFBNA01	A01	AhSNP12141017	17.304	4008487	AhSNP11610128	30.428	6458648	Aradu.10032722	AT2G38090.1	Duplicated homeodomain-like superfamily protein		Duplicated homeodomain-like superfamily protein; CONTAINS InterPro DOMAIN/s: Molecular chaperone, heat shock protein, Hsp40, DnaJ (InterPro:IPR015609), SANT, eukarya (InterPro:IPR017884), Myb-like DNA-binding domain, SHAQKYF class (InterPro:IPR006447), SANT, DNA-binding (InterPro:IPR001005), Homeodomain-like (InterPro:IPR009057), Myb, DNA-binding (InterPro:IPR014778), Homeodomain-related (InterPr…
qFBNA01	A01	AhSNP12141017	17.304	4008487	AhSNP11610128	30.428	6458648	Aradu.10032726	AT2G29630.3	thiaminC		thiaminC (THIC); CONTAINS InterPro DOMAIN/s: Thiamine biosynthesis protein ThiC (InterPro:IPR002817).
qFBNA01	A01	AhSNP12141017	17.304	4008487	AhSNP11610128	30.428	6458648	Aradu.10032727
qFBNA01	A01	AhSNP12141017	17.304	4008487	AhSNP11610128	30.428	6458648	Aradu.10032729	AT5G58860.1	cytochrome P450, family 86, subfamily A, polypeptide 1	Encodes a member of the CYP86A subfamily of cytochrome p450 genes. Expressed significantly only in root tissue.	cytochrome P450, family 86, subfamily A, polypeptide 1 (CYP86A1); FUNCTIONS IN: alkane 1-monooxygenase activity, oxygen binding; INVOLVED IN: fatty acid metabolic process, suberin biosynthetic process; LOCATED IN: vacuole; EXPRESSED IN: hypocotyl, root; CONTAINS InterPro DOMAIN/s: Cytochrome P450 (InterPro:IPR001128), Cytochrome P450, E-class, group I (InterPro:IPR002401), Cytochrome P450, conser…
qFBNA01	A01	AhSNP12141017	17.304	4008487	AhSNP11610128	30.428	6458648	Aradu.10032731
qFBNA01	A01	AhSNP12141017	17.304	4008487	AhSNP11610128	30.428	6458648	Aradu.10032732	AT2G29660.1	zinc finger (C2H2 type) family protein		zinc finger (C2H2 type) family protein; CONTAINS InterPro DOMAIN/s: Zinc finger, C2H2-like (InterPro:IPR015880), Zinc finger, C2H2-type (InterPro:IPR007087); BEST Arabidopsis thaliana protein match is: zinc finger protein-related (TAIR:AT5G54630.1); Has 407 Blast hits to 407 proteins in 27 species: Archae - 0; Bacteria - 0; Metazoa - 0; Fungi - 28; Plants - 376; Viruses - 0; Other Eukaryotes - 3 …
qFBNA01	A01	AhSNP12141017	17.304	4008487	AhSNP11610128	30.428	6458648	Aradu.10032734	AT1G07290.1	golgi nucleotide sugar transporter 2	Encodes a GDP-mannose transporter.	golgi nucleotide sugar transporter 2 (GONST2); CONTAINS InterPro DOMAIN/s: Protein of unknown function DUF250 (InterPro:IPR004853); BEST Arabidopsis thaliana protein match is: golgi nucleotide sugar transporter 1 (TAIR:AT2G13650.3); Has 1672 Blast hits to 1666 proteins in 234 species: Archae - 0; Bacteria - 5; Metazoa - 480; Fungi - 272; Plants - 768; Viruses - 0; Other Eukaryotes - 147 (source: …
qFBNA01	A01	AhSNP12141017	17.304	4008487	AhSNP11610128	30.428	6458648	Aradu.10032737
qFBNA01	A01	AhSNP12141017	17.304	4008487	AhSNP11610128	30.428	6458648	Aradu.10032739	AT2G29700.1	pleckstrin homologue 1	Encodes a protein containing one PH (pleckstrin homology) domain with a short N-terminal extension	pleckstrin homologue 1 (PH1); CONTAINS InterPro DOMAIN/s: Pleckstrin homology-type (InterPro:IPR011993), Pleckstrin homology (InterPro:IPR001849); BEST Arabidopsis thaliana protein match is: Pleckstrin homology (PH) domain superfamily protein (TAIR:AT5G05710.1); Has 2358 Blast hits to 2352 proteins in 131 species: Archae - 0; Bacteria - 0; Metazoa - 1854; Fungi - 32; Plants - 108; Viruses - 3; Ot…
qFBNA01	A01	AhSNP12141017	17.304	4008487	AhSNP11610128	30.428	6458648	Aradu.10032740	AT2G29890.1	villin-like 1	Encodes a ubiquitously expressed villin-like protein, whose mRNA may be alternatively processed. Villin belongs to a superfamily of actin binding proteins called the villin/gelsolin family. Animal villins are involved in actin binding. VLN1 protein co-localizes with actin filaments in several assays. VLN1 binds and bundles F-actin in a calcium-independent manner. It does not nucleate, cap or seve…	villin-like 1 (VLN1); CONTAINS InterPro DOMAIN/s: Gelsolin (InterPro:IPR007122), Villin headpiece (InterPro:IPR003128), Gelsolin domain (InterPro:IPR007123); BEST Arabidopsis thaliana protein match is: villin 4 (TAIR:AT4G30160.1); Has 3095 Blast hits to 1746 proteins in 186 species: Archae - 0; Bacteria - 6; Metazoa - 2441; Fungi - 102; Plants - 219; Viruses - 0; Other Eukaryotes - 327 (source: N…
qFBNA01	A01	AhSNP12141017	17.304	4008487	AhSNP11610128	30.428	6458648	Aradu.10032741	AT1G07230.1	non-specific phospholipase C1		non-specific phospholipase C1 (NPC1); FUNCTIONS IN: hydrolase activity, acting on ester bonds; LOCATED IN: endomembrane system; EXPRESSED IN: 23 plant structures; EXPRESSED DURING: 13 growth stages; CONTAINS InterPro DOMAIN/s: Phosphoesterase (InterPro:IPR007312); BEST Arabidopsis thaliana protein match is: non-specific phospholipase C2 (TAIR:AT2G26870.1); Has 30201 Blast hits to 17322 proteins i…
qFBNA01	A01	AhSNP12141017	17.304	4008487	AhSNP11610128	30.428	6458648	Aradu.10032742
qFBNA01	A01	AhSNP12141017	17.304	4008487	AhSNP11610128	30.428	6458648	Aradu.10032745	AT5G58740.1	HSP20-like chaperones superfamily protein		HSP20-like chaperones superfamily protein; CONTAINS InterPro DOMAIN/s: CS-like domain (InterPro:IPR007052), HSP20-like chaperone (InterPro:IPR008978), CS domain (InterPro:IPR017447); BEST Arabidopsis thaliana protein match is: HSP20-like chaperones superfamily protein (TAIR:AT4G27890.1); Has 1807 Blast hits to 1807 proteins in 277 species: Archae - 0; Bacteria - 0; Metazoa - 736; Fungi - 347; Pla…
qFBNA01	A01	AhSNP12141017	17.304	4008487	AhSNP11610128	30.428	6458648	Aradu.10032746	AT5G58720.2	smr (Small MutS Related) domain-containing protein		smr (Small MutS Related) domain-containing protein; FUNCTIONS IN: damaged DNA binding, ATP binding; INVOLVED IN: mismatch repair; LOCATED IN: cellular_component unknown; EXPRESSED IN: 24 plant structures; EXPRESSED DURING: 15 growth stages; CONTAINS InterPro DOMAIN/s: Domain of unknown function DUF1771 (InterPro:IPR013899); BEST Arabidopsis thaliana protein match is: silencing defective 5 (TAIR:A…
qFBNA01	A01	AhSNP12141017	17.304	4008487	AhSNP11610128	30.428	6458648	Aradu.10032747	AT5G58720.1	smr (Small MutS Related) domain-containing protein		smr (Small MutS Related) domain-containing protein; CONTAINS InterPro DOMAIN/s: Smr protein/MutS2 C-terminal (InterPro:IPR002625), Domain of unknown function DUF1771 (InterPro:IPR013899); BEST Arabidopsis thaliana protein match is: silencing defective 5 (TAIR:AT3G15390.1); Has 1807 Blast hits to 1807 proteins in 277 species: Archae - 0; Bacteria - 0; Metazoa - 736; Fungi - 347; Plants - 385; Viru…
qFBNA01	A01	AhSNP12141017	17.304	4008487	AhSNP11610128	30.428	6458648	Aradu.10032750	AT1G07220.1	Arabidopsis thaliana protein of unknown function (DUF821)		FUNCTIONS IN: molecular_function unknown; INVOLVED IN: biological_process unknown; LOCATED IN: mitochondrion; EXPRESSED IN: 22 plant structures; EXPRESSED DURING: 13 growth stages; CONTAINS InterPro DOMAIN/s: Lipopolysaccharide-modifying protein (InterPro:IPR006598), Protein of unknown function DUF821, CAP10-like (InterPro:IPR008539); BEST Arabidopsis thaliana protein match is: Arabidopsis thalia…
qFBNA01	A01	AhSNP12141017	17.304	4008487	AhSNP11610128	30.428	6458648	Aradu.10032753	AT2G29970.1	Double Clp-N motif-containing P-loop nucleoside triphosphate hydrolases superfamily protein	Encodes a member of an eight-gene family (SMAX1 and SMAX1-like) that has weak similarity to AtHSP101, a ClpB chaperonin required for thermotolerance.	Double Clp-N motif-containing P-loop nucleoside triphosphate hydrolases superfamily protein; BEST Arabidopsis thaliana protein match is: Double Clp-N motif-containing P-loop nucleoside triphosphate hydrolases superfamily protein (TAIR:AT1G07200.2); Has 10913 Blast hits to 10488 proteins in 2533 species: Archae - 15; Bacteria - 9122; Metazoa - 6; Fungi - 149; Plants - 525; Viruses - 0; Other Eukar…
qFBNA01	A01	AhSNP12141017	17.304	4008487	AhSNP11610128	30.428	6458648	Aradu.10032754
qFBNA01	A01	AhSNP12141017	17.304	4008487	AhSNP11610128	30.428	6458648	Aradu.10032759	AT5G67590.1	NADH-ubiquinone oxidoreductase-related	Mutant leaves have a reduced capacity for cold acclimation, appear water-soaked, leak electrolytes, and accumulate reactive oxygen species constitutively. Encode a protein with high similarity to the 18-kD Fe-S subunit of complex I (NADH dehydrogenase, EC 1.6.5.3) in the mitochondrial electron transfer chain.	FROSTBITE1 (FRO1); CONTAINS InterPro DOMAIN/s: ETC complex I subunit conserved region (InterPro:IPR006885); Has 1807 Blast hits to 1807 proteins in 277 species: Archae - 0; Bacteria - 0; Metazoa - 736; Fungi - 347; Plants - 385; Viruses - 0; Other Eukaryotes - 339 (source: NCBI BLink).
qFBNA01	A01	AhSNP12141017	17.304	4008487	AhSNP11610128	30.428	6458648	Aradu.10032761
qFBNA01	A01	AhSNP12141017	17.304	4008487	AhSNP11610128	30.428	6458648	Aradu.10032762	AT1G19715.3	Mannose-binding lectin superfamily protein		Mannose-binding lectin superfamily protein; FUNCTIONS IN: molecular_function unknown; INVOLVED IN: biological_process unknown; LOCATED IN: cellular_component unknown; EXPRESSED IN: 22 plant structures; EXPRESSED DURING: 13 growth stages; CONTAINS InterPro DOMAIN/s: Mannose-binding lectin (InterPro:IPR001229); BEST Arabidopsis thaliana protein match is: Mannose-binding lectin superfamily protein (…
qFBNA01	A01	AhSNP12141017	17.304	4008487	AhSNP11610128	30.428	6458648	Aradu.10032763	AT1G19715.3	Mannose-binding lectin superfamily protein		Mannose-binding lectin superfamily protein; FUNCTIONS IN: molecular_function unknown; INVOLVED IN: biological_process unknown; LOCATED IN: cellular_component unknown; EXPRESSED IN: 22 plant structures; EXPRESSED DURING: 13 growth stages; CONTAINS InterPro DOMAIN/s: Mannose-binding lectin (InterPro:IPR001229); BEST Arabidopsis thaliana protein match is: Mannose-binding lectin superfamily protein (…
qFBNA01	A01	AhSNP12141017	17.304	4008487	AhSNP11610128	30.428	6458648	Aradu.10032764	AT4G16530.1	Family of unknown function (DUF577)		Family of unknown function (DUF577); CONTAINS InterPro DOMAIN/s: Protein of unknown function DUF577 (InterPro:IPR007598); BEST Arabidopsis thaliana protein match is: Family of unknown function (DUF577) (TAIR:AT5G37410.1); Has 736 Blast hits to 673 proteins in 194 species: Archae - 0; Bacteria - 81; Metazoa - 201; Fungi - 106; Plants - 128; Viruses - 0; Other Eukaryotes - 220 (source: NCBI BLink).
qFBNA01	A01	AhSNP12141017	17.304	4008487	AhSNP11610128	30.428	6458648	Aradu.10032765	AT3G02040.1	senescence-related gene 3	Encodes a member of the glycerophosphodiester phosphodiesterase (GDPD) family. Has glycerophosphodiester phosphodiesterase activity. Functions in maintaining cellular phosphate homeostasis under phosphate starvation.	senescence-related gene 3 (SRG3); FUNCTIONS IN: phosphoric diester hydrolase activity, glycerophosphodiester phosphodiesterase activity; INVOLVED IN: glycerol metabolic process, lipid metabolic process; EXPRESSED IN: 18 plant structures; EXPRESSED DURING: 8 growth stages; CONTAINS InterPro DOMAIN/s: PLC-like phosphodiesterase, TIM beta/alpha-barrel domain (InterPro:IPR017946), Glycerophosphoryl d…
qFBNA01	A01	AhSNP12141017	17.304	4008487	AhSNP11610128	30.428	6458648	Aradu.10032769
qFBNA01	A01	AhSNP12141017	17.304	4008487	AhSNP11610128	30.428	6458648	Aradu.10032770	AT5G58610.1	PHD finger transcription factor, putative		PHD finger transcription factor, putative; FUNCTIONS IN: RNA binding, DNA binding, zinc ion binding; INVOLVED IN: N-terminal protein myristoylation, regulation of transcription, DNA-dependent, response to chitin; LOCATED IN: endomembrane system, nucleus; EXPRESSED IN: 7 plant structures; EXPRESSED DURING: 4 anthesis, F mature embryo stage, petal differentiation and expansion stage, E expanded cot…
qFBNA01	A01	AhSNP12141017	17.304	4008487	AhSNP11610128	30.428	6458648	Aradu.10032771	AT5G58600.1	Plant protein of unknown function (DUF828)	Belongs to a large family of plant-specific genes of unknown function. Involved in resistance to the powdery mildew species Erysiphe cichoracearum and Erysiphe orontii, but not to the unrelated pathogens Pseudomonas syringae or Peronospora parasitica. A member of the TBL (TRICHOME BIREFRINGENCE-LIKE) gene family containing a plant-specific DUF231 (domain of unknown function) domain. TBL gene fami…	POWDERY MILDEW RESISTANT 5 (PMR5); CONTAINS InterPro DOMAIN/s: Protein of unknown function DUF231, plant (InterPro:IPR004253); BEST Arabidopsis thaliana protein match is: TRICHOME BIREFRINGENCE-LIKE 45 (TAIR:AT2G30010.1); Has 1807 Blast hits to 1807 proteins in 277 species: Archae - 0; Bacteria - 0; Metazoa - 736; Fungi - 347; Plants - 385; Viruses - 0; Other Eukaryotes - 339 (source: NCBI BLink).
qFBNA01	A01	AhSNP12141017	17.304	4008487	AhSNP11610128	30.428	6458648	Aradu.10032773
qFBNA01	A01	AhSNP12141017	17.304	4008487	AhSNP11610128	30.428	6458648	Aradu.10032774	AT2G30070.1	potassium transporter 1	Encodes a high affinity potassium transporter.	potassium transporter 1 (KT1); CONTAINS InterPro DOMAIN/s: Potassium uptake protein, kup (InterPro:IPR018519), K+ potassium transporter (InterPro:IPR003855); BEST Arabidopsis thaliana protein match is: Potassium transporter family protein (TAIR:AT5G14880.1); Has 3625 Blast hits to 3386 proteins in 1031 species: Archae - 13; Bacteria - 2398; Metazoa - 1; Fungi - 100; Plants - 989; Viruses - 4; Oth…
qFBNA01	A01	AhSNP12141017	17.304	4008487	AhSNP11610128	30.428	6458648	Aradu.10032776	AT1G07110.1	fructose-2,6-bisphosphatase	Encodes the bifunctional enzyme fructose-6-phosphate 2-kinase/fructose-2,6-bisphosphatase.	fructose-2,6-bisphosphatase (F2KP); FUNCTIONS IN: fructose-2,6-bisphosphate 2-phosphatase activity; INVOLVED IN: N-terminal protein myristoylation, fructose metabolic process; LOCATED IN: cytosol, plasma membrane; EXPRESSED IN: 24 plant structures; EXPRESSED DURING: 14 growth stages; CONTAINS InterPro DOMAIN/s: Bifunctional 6-phosphofructo-2-kinase/fructose-2, 6-bisphosphate 2-phosphatase (InterP…
qFBNA01	A01	AhSNP12141017	17.304	4008487	AhSNP11610128	30.428	6458648	Aradu.10032777
qFBNA01	A01	AhSNP12141017	17.304	4008487	AhSNP11610128	30.428	6458648	Aradu.10032781
qFBNA01	A01	AhSNP12141017	17.304	4008487	AhSNP11610128	30.428	6458648	Aradu.10032782
qFBNA01	A01	AhSNP12141017	17.304	4008487	AhSNP11610128	30.428	6458648	Aradu.10032783
qFBNA01	A01	AhSNP12141017	17.304	4008487	AhSNP11610128	30.428	6458648	Aradu.10032638	AT3G13225.2	WW domain-containing protein		WW domain-containing protein; CONTAINS InterPro DOMAIN/s: WW/Rsp5/WWP (InterPro:IPR001202); Has 1723 Blast hits to 1069 proteins in 210 species: Archae - 2; Bacteria - 74; Metazoa - 564; Fungi - 222; Plants - 86; Viruses - 6; Other Eukaryotes - 769 (source: NCBI BLink).
qFBNA01	A01	AhSNP12141017	17.304	4008487	AhSNP11610128	30.428	6458648	Aradu.10032639
qFBNA01	A01	AhSNP12141017	17.304	4008487	AhSNP11610128	30.428	6458648	Aradu.10032640	AT5G56000.1	HEAT SHOCK PROTEIN 81.4		HEAT SHOCK PROTEIN 81.4 (Hsp81.4); FUNCTIONS IN: unfolded protein binding, ATP binding; INVOLVED IN: protein folding, response to stress; LOCATED IN: cytosol, apoplast, cell wall, nucleus, plasma membrane; EXPRESSED IN: male gametophyte, cultured cell, pollen tube; EXPRESSED DURING: L mature pollen stage, M germinated pollen stage; CONTAINS InterPro DOMAIN/s: Chaperone protein htpG (InterPro:IPR0…
qFBNA01	A01	AhSNP12141017	17.304	4008487	AhSNP11610128	30.428	6458648	Aradu.10032644	AT3G44730.1	kinesin-like protein 1		kinesin-like protein 1 (KP1); FUNCTIONS IN: microtubule motor activity, ATP binding; INVOLVED IN: microtubule-based movement; EXPRESSED IN: 23 plant structures; EXPRESSED DURING: 14 growth stages; CONTAINS InterPro DOMAIN/s: Calponin-homology (InterPro:IPR016146), Calponin-like actin-binding (InterPro:IPR001715), Kinesin, motor domain (InterPro:IPR001752); BEST Arabidopsis thaliana protein match …
qFBNA01	A01	AhSNP12141017	17.304	4008487	AhSNP11610128	30.428	6458648	Aradu.10032647	AT2G17670.1	Tetratricopeptide repeat (TPR)-like superfamily protein		Tetratricopeptide repeat (TPR)-like superfamily protein; CONTAINS InterPro DOMAIN/s: Pentatricopeptide repeat (InterPro:IPR002885); BEST Arabidopsis thaliana protein match is: Pentatricopeptide repeat (PPR) superfamily protein (TAIR:AT3G53700.1); Has 45396 Blast hits to 13729 proteins in 280 species: Archae - 5; Bacteria - 33; Metazoa - 451; Fungi - 602; Plants - 42971; Viruses - 0; Other Eukaryo…
qFBNA01	A01	AhSNP12141017	17.304	4008487	AhSNP11610128	30.428	6458648	Aradu.10032648	AT2G17975.1	zinc finger (Ran-binding) family protein		zinc finger (Ran-binding) family protein; FUNCTIONS IN: binding, zinc ion binding; INVOLVED IN: biological_process unknown; LOCATED IN: intracellular; EXPRESSED IN: 23 plant structures; EXPRESSED DURING: 13 growth stages; CONTAINS InterPro DOMAIN/s: Zinc finger, RanBP2-type (InterPro:IPR001876); BEST Arabidopsis thaliana protein match is: Ran BP2/NZF zinc finger-like superfamily protein (TAIR:AT2…
qFBNA01	A01	AhSNP12141017	17.304	4008487	AhSNP11610128	30.428	6458648	Aradu.10032654	AT3G13235.3	ubiquitin family protein		ubiquitin family protein; FUNCTIONS IN: aspartic-type endopeptidase activity; LOCATED IN: cytosol, nucleus; EXPRESSED IN: 23 plant structures; EXPRESSED DURING: 13 growth stages; CONTAINS InterPro DOMAIN/s: Ubiquitin-associated/translation elongation factor EF1B, N-terminal (InterPro:IPR000449), Peptidase aspartic (InterPro:IPR021109), Ubiquitin subgroup (InterPro:IPR019956), Peptidase aspartic, …
qFBNA01	A01	AhSNP12141017	17.304	4008487	AhSNP11610128	30.428	6458648	Aradu.10032656	AT3G13310.1	Chaperone DnaJ-domain superfamily protein		Chaperone DnaJ-domain superfamily protein; FUNCTIONS IN: unfolded protein binding, heat shock protein binding; INVOLVED IN: protein folding; EXPRESSED IN: 23 plant structures; EXPRESSED DURING: 13 growth stages; CONTAINS InterPro DOMAIN/s: Molecular chaperone, heat shock protein, Hsp40, DnaJ (InterPro:IPR015609), Heat shock protein DnaJ, N-terminal (InterPro:IPR001623), Heat shock protein DnaJ (I…
qFBNA01	A01	AhSNP12141017	17.304	4008487	AhSNP11610128	30.428	6458648	Aradu.10032658	AT3G13310.1	Chaperone DnaJ-domain superfamily protein		Chaperone DnaJ-domain superfamily protein; FUNCTIONS IN: unfolded protein binding, heat shock protein binding; INVOLVED IN: protein folding; EXPRESSED IN: 23 plant structures; EXPRESSED DURING: 13 growth stages; CONTAINS InterPro DOMAIN/s: Molecular chaperone, heat shock protein, Hsp40, DnaJ (InterPro:IPR015609), Heat shock protein DnaJ, N-terminal (InterPro:IPR001623), Heat shock protein DnaJ (I…
qFBNA01	A01	AhSNP12141017	17.304	4008487	AhSNP11610128	30.428	6458648	Aradu.10032666	AT3G13330.1	proteasome activating protein 200	Encodes a protein that interacts with the 26S proteasome. Mutants are phenotypically indistinguishable from wild type plants under a variety of growth conditions. Protein levels increase upon exposure of seedlings to MG132, a specific, potent, reversible, and cell-permeable proteasome inhibitor.	proteasome activating protein 200 (PA200); FUNCTIONS IN: binding; LOCATED IN: cellular_component unknown; EXPRESSED IN: 24 plant structures; EXPRESSED DURING: 13 growth stages; CONTAINS InterPro DOMAIN/s: Protein of unknown function DUF3437 (InterPro:IPR021843), Armadillo-type fold (InterPro:IPR016024); Has 512 Blast hits to 355 proteins in 156 species: Archae - 0; Bacteria - 0; Metazoa - 127; Fu…
qFBNA01	A01	AhSNP12141017	17.304	4008487	AhSNP11610128	30.428	6458648	Aradu.10032667	AT4G14590.1	embryo defective 2739		embryo defective 2739 (emb2739); CONTAINS InterPro DOMAIN/s: Integrator complex, subunit 3 (InterPro:IPR019333); Has 179 Blast hits to 170 proteins in 63 species: Archae - 0; Bacteria - 0; Metazoa - 131; Fungi - 0; Plants - 37; Viruses - 0; Other Eukaryotes - 11 (source: NCBI BLink).
qFBNA01	A01	AhSNP12141017	17.304	4008487	AhSNP11610128	30.428	6458648	Aradu.10032668	AT5G59530.1	2-oxoglutarate (2OG) and Fe(II)-dependent oxygenase superfamily protein		2-oxoglutarate (2OG) and Fe(II)-dependent oxygenase superfamily protein; CONTAINS InterPro DOMAIN/s: Oxoglutarate/iron-dependent oxygenase (InterPro:IPR005123); BEST Arabidopsis thaliana protein match is: 2-oxoglutarate (2OG) and Fe(II)-dependent oxygenase superfamily protein (TAIR:AT5G59540.1); Has 1807 Blast hits to 1807 proteins in 277 species: Archae - 0; Bacteria - 0; Metazoa - 736; Fungi - …
qFBNA01	A01	AhSNP12141017	17.304	4008487	AhSNP11610128	30.428	6458648	Aradu.10032670	AT5G56130.1	Transducin/WD40 repeat-like superfamily protein	Encodes a component of the putative Arabidopsis THO/TREX complex: THO1 or HPR1 (At5g09860), THO2 (At1g24706), THO3 or TEX1 (At5g56130), THO5 (At5g42920, At1g45233), THO6 (At2g19430), and THO7 (At5g16790, At3g02950). THO/TREX complexes in animals have been implicated in the transport of mRNA precursors. Mutants of THO3/TEX1, THO1, THO6 accumulate reduced amount of small interfering (si)RNA, sugges…	TEX1; CONTAINS InterPro DOMAIN/s: WD40 repeat 2 (InterPro:IPR019782), WD40 repeat, conserved site (InterPro:IPR019775), WD40 repeat (InterPro:IPR001680), G-protein beta WD-40 repeat, region (InterPro:IPR020472), WD40 repeat-like-containing domain (InterPro:IPR011046), WD40-repeat-containing domain (InterPro:IPR017986), WD40/YVTN repeat-like-containing domain (InterPro:IPR015943), WD40 repeat, sub…
qFBNA01	A01	AhSNP12141017	17.304	4008487	AhSNP11610128	30.428	6458648	Aradu.10032673	AT2G01870.1			unknown protein; FUNCTIONS IN: molecular_function unknown; INVOLVED IN: biological_process unknown; LOCATED IN: chloroplast thylakoid membrane, chloroplast; EXPRESSED IN: 22 plant structures; EXPRESSED DURING: 13 growth stages; Has 11 Blast hits to 11 proteins in 5 species: Archae - 0; Bacteria - 0; Metazoa - 0; Fungi - 0; Plants - 11; Viruses - 0; Other Eukaryotes - 0 (source: NCBI BLink).
qFBNA01	A01	AhSNP12141017	17.304	4008487	AhSNP11610128	30.428	6458648	Aradu.10032674	AT5G17680.1	disease resistance protein (TIR-NBS-LRR class), putative		disease resistance protein (TIR-NBS-LRR class), putative; FUNCTIONS IN: transmembrane receptor activity, ATP binding; INVOLVED IN: signal transduction, defense response, apoptosis, innate immune response; LOCATED IN: intrinsic to membrane; EXPRESSED IN: 14 plant structures; EXPRESSED DURING: 6 growth stages; CONTAINS InterPro DOMAIN/s: Leucine-rich repeat, typical subtype (InterPro:IPR003591), NB…
qFBNA01	A01	AhSNP12141017	17.304	4008487	AhSNP11610128	30.428	6458648	Aradu.10032676	AT5G12840.4	nuclear factor Y, subunit A1	Encodes a subunit of CCAAT-binding complex, binds to CCAAT box motif present in some plant promoter sequences. One of three members of this class (HAP2A, HAP2B, HAP2C), it is expressed in vegetative and reproductive tissues.	nuclear factor Y, subunit A1 (NF-YA1); CONTAINS InterPro DOMAIN/s: CCAAT-binding transcription factor, subunit B (InterPro:IPR001289), CCAAT-binding factor, conserved site (InterPro:IPR018362); BEST Arabidopsis thaliana protein match is: nuclear factor Y, subunit A9 (TAIR:AT3G20910.1); Has 35333 Blast hits to 34131 proteins in 2444 species: Archae - 798; Bacteria - 22429; Metazoa - 974; Fungi - 9…
qFBNA01	A01	AhSNP12141017	17.304	4008487	AhSNP11610128	30.428	6458648	Aradu.10032678	AT5G43050.1	Protein of unknown function (DUF565)	Chloroplast localized YCF20-like gene involved in nonphotochemical quenching. Has overlapping functions with npq7	NONPHOTOCHEMICAL QUENCHING 6 (NPQ6); CONTAINS InterPro DOMAIN/s: Protein of unknown function DUF565 (InterPro:IPR007572); Has 1807 Blast hits to 1807 proteins in 277 species: Archae - 0; Bacteria - 0; Metazoa - 736; Fungi - 347; Plants - 385; Viruses - 0; Other Eukaryotes - 339 (source: NCBI BLink).
qFBNA01	A01	AhSNP12141017	17.304	4008487	AhSNP11610128	30.428	6458648	Aradu.10032682	AT4G30880.1	Bifunctional inhibitor/lipid-transfer protein/seed storage 2S albumin superfamily protein		Bifunctional inhibitor/lipid-transfer protein/seed storage 2S albumin superfamily protein; FUNCTIONS IN: lipid binding; INVOLVED IN: lipid transport; LOCATED IN: endomembrane system; CONTAINS InterPro DOMAIN/s: Bifunctional inhibitor/plant lipid transfer protein/seed storage (InterPro:IPR016140), Plant lipid transfer protein/seed storage/trypsin-alpha amylase inhibitor (InterPro:IPR003612); BEST …
qFBNA01	A01	AhSNP12141017	17.304	4008487	AhSNP11610128	30.428	6458648	Aradu.10032684	AT1G51350.1	ARM repeat superfamily protein		ARM repeat superfamily protein; FUNCTIONS IN: binding; INVOLVED IN: biological_process unknown; LOCATED IN: chloroplast thylakoid lumen; EXPRESSED IN: 23 plant structures; EXPRESSED DURING: 15 growth stages; CONTAINS InterPro DOMAIN/s: HEAT (InterPro:IPR000357), Armadillo-like helical (InterPro:IPR011989), Armadillo (InterPro:IPR000225), Armadillo-type fold (InterPro:IPR016024); Has 1374 Blast hi…
qFBNA01	A01	AhSNP12141017	17.304	4008487	AhSNP11610128	30.428	6458648	Aradu.10032685	AT3G55840.1	Hs1pro-1 protein		Hs1pro-1 protein; CONTAINS InterPro DOMAIN/s: Hs1pro-1, C-terminal (InterPro:IPR009743), Hs1pro-1, N-terminal (InterPro:IPR009869); BEST Arabidopsis thaliana protein match is: ortholog of sugar beet HS1 PRO-1 2 (TAIR:AT2G40000.1); Has 60 Blast hits to 60 proteins in 17 species: Archae - 0; Bacteria - 0; Metazoa - 0; Fungi - 0; Plants - 60; Viruses - 0; Other Eukaryotes - 0 (source: NCBI BLink).
qFBNA01	A01	AhSNP12141017	17.304	4008487	AhSNP11610128	30.428	6458648	Aradu.10032687
qFBNA01	A01	AhSNP12141017	17.304	4008487	AhSNP11610128	30.428	6458648	Aradu.10032689
qFBNA01	A01	AhSNP12141017	17.304	4008487	AhSNP11610128	30.428	6458648	Aradu.10032691
qFBNA01	A01	AhSNP12141017	17.304	4008487	AhSNP11610128	30.428	6458648	Aradu.10032692
qFBNA01	A01	AhSNP12141017	17.304	4008487	AhSNP11610128	30.428	6458648	Aradu.10032693
qFBNA01	A01	AhSNP12141017	17.304	4008487	AhSNP11610128	30.428	6458648	Aradu.10032695
qFBNA01	A01	AhSNP12141017	17.304	4008487	AhSNP11610128	30.428	6458648	Aradu.10032696
qFBNA01	A01	AhSNP12141017	17.304	4008487	AhSNP11610128	30.428	6458648	Aradu.10032699
qFBNA01	A01	AhSNP12141017	17.304	4008487	AhSNP11610128	30.428	6458648	Aradu.10032702	AT2G29570.1	proliferating cell nuclear antigen 2	Functionally interacts with POLH to repair DNA damaged by UVB damage. May be sumoylated.	proliferating cell nuclear antigen 2 (PCNA2); FUNCTIONS IN: DNA binding, DNA polymerase processivity factor activity; INVOLVED IN: regulation of DNA replication, error-prone translesion synthesis; LOCATED IN: PCNA complex, nucleus; EXPRESSED IN: 23 plant structures; EXPRESSED DURING: 13 growth stages; CONTAINS InterPro DOMAIN/s: Proliferating cell nuclear antigen, PCNA (InterPro:IPR000730), Proli…
qFBNA01	A01	AhSNP12141017	17.304	4008487	AhSNP11610128	30.428	6458648	Aradu.10032704	AT5G58960.3	Plant protein of unknown function (DUF641)	Mutant plants display impaired light-regulation of the hypocotyl randomization response.	GRAVITROPIC IN THE LIGHT (GIL1); CONTAINS InterPro DOMAIN/s: Protein of unknown function DUF641, plant (InterPro:IPR006943); BEST Arabidopsis thaliana protein match is: Plant protein of unknown function (DUF641) (TAIR:AT2G45260.1); Has 292 Blast hits to 290 proteins in 22 species: Archae - 0; Bacteria - 2; Metazoa - 0; Fungi - 0; Plants - 282; Viruses - 0; Other Eukaryotes - 8 (source: NCBI BLink…
qFBNA01	A01	AhSNP12141017	17.304	4008487	AhSNP11610128	30.428	6458648	Aradu.10032707	AT5G46550.1	DNA-binding bromodomain-containing protein		DNA-binding bromodomain-containing protein; CONTAINS InterPro DOMAIN/s: Bromodomain (InterPro:IPR001487); BEST Arabidopsis thaliana protein match is: bromodomain and extraterminal domain protein 9 (TAIR:AT5G14270.1); Has 6307 Blast hits to 5240 proteins in 258 species: Archae - 2; Bacteria - 6; Metazoa - 3814; Fungi - 1080; Plants - 634; Viruses - 0; Other Eukaryotes - 771 (source: NCBI BLink).
qFBNA01	A01	AhSNP12141017	17.304	4008487	AhSNP11610128	30.428	6458648	Aradu.10032708
qFBNA01	A01	AhSNP12141017	17.304	4008487	AhSNP11610128	30.428	6458648	Aradu.10032709	AT3G46960.1	RNA helicase, ATP-dependent, SK12/DOB1 protein	The gene encodes a DExD&#8260;H box RNA helicase, involved in the regulation of K+ deprivation stress response.	RNA helicase, ATP-dependent, SK12/DOB1 protein; FUNCTIONS IN: hydrolase activity, acting on acid anhydrides, in phosphorus-containing anhydrides, helicase activity, ATP-dependent helicase activity, ATP binding, nucleic acid binding; INVOLVED IN: biological_process unknown; LOCATED IN: vacuole; EXPRESSED IN: 25 plant structures; EXPRESSED DURING: 14 growth stages; CONTAINS InterPro DOMAIN/s: DNA/R…
qFBNA01	A01	AhSNP12141017	17.304	4008487	AhSNP11610128	30.428	6458648	Aradu.10032711	AT3G46970.1	alpha-glucan phosphorylase 2	Encodes a cytosolic alpha-glucan phosphorylase. In vitro, the enzyme has a preference for branched polysaccharides, such as glycogen.	alpha-glucan phosphorylase 2 (PHS2); FUNCTIONS IN: phosphorylase activity, transferase activity, transferring glycosyl groups; INVOLVED IN: response to cadmium ion, response to water deprivation; LOCATED IN: cytosol, chloroplast; EXPRESSED IN: 24 plant structures; EXPRESSED DURING: 14 growth stages; CONTAINS InterPro DOMAIN/s: Glycosyl transferase, family 35 (InterPro:IPR000811), Glycogen/starch/…
qFBNA01	A01	AhSNP12141017	17.304	4008487	AhSNP11610128	30.428	6458648	Aradu.10032712	AT5G58940.1	calmodulin-binding receptor-like cytoplasmic kinase 1	Arabidopsis thaliana calmodulin-binding receptor-like kinase mRNA	calmodulin-binding receptor-like cytoplasmic kinase 1 (CRCK1); FUNCTIONS IN: protein serine/threonine kinase activity, protein kinase activity, kinase activity, ATP binding; INVOLVED IN: protein amino acid phosphorylation; LOCATED IN: cellular_component unknown; EXPRESSED IN: 7 plant structures; EXPRESSED DURING: LP.06 six leaves visible, LP.04 four leaves visible, 4 anthesis; CONTAINS InterPro D…
qFBNA01	A01	AhSNP12141017	17.304	4008487	AhSNP11610128	30.428	6458648	Aradu.10032713
qFBNA01	A01	AhSNP12141017	17.304	4008487	AhSNP11610128	30.428	6458648	Aradu.10032715	AT5G58920.1			unknown protein; Has 1807 Blast hits to 1807 proteins in 277 species: Archae - 0; Bacteria - 0; Metazoa - 736; Fungi - 347; Plants - 385; Viruses - 0; Other Eukaryotes - 339 (source: NCBI BLink).
qFBNA01	A01	AhSNP12141017	17.304	4008487	AhSNP11610128	30.428	6458648	Aradu.10032716	AT3G54140.1	peptide transporter 1	Encodes a di- and tri-peptide transporter that recognizes a variety of different amino acid combinations. GFP-tagged PTR1 localizes to the plasma membrane and has 8 to 11 predicted transmembrane domains. PTR1 is expressed in a number of different vascular tissues throughout the plant based on promoter:GUS expression analysis. ptr1 mutants have a lower dry weight than wild type plants when both ar…	peptide transporter 1 (PTR1); FUNCTIONS IN: dipeptide transporter activity, tripeptide transporter activity, transporter activity; INVOLVED IN: dipeptide transport, oligopeptide transport, nitrogen compound metabolic process, tripeptide transport; LOCATED IN: plasma membrane, membrane; EXPRESSED IN: 40 plant structures; EXPRESSED DURING: 10 growth stages; CONTAINS InterPro DOMAIN/s: PTR2 family p…
qFBNA01	A01	AhSNP12141017	17.304	4008487	AhSNP11610128	30.428	6458648	Aradu.10032718	AT5G02850.1	hydroxyproline-rich glycoprotein family protein		hydroxyproline-rich glycoprotein family protein; FUNCTIONS IN: RNA polymerase II transcription mediator activity; INVOLVED IN: regulation of transcription from RNA polymerase II promoter; LOCATED IN: mediator complex; EXPRESSED IN: 22 plant structures; EXPRESSED DURING: 13 growth stages; CONTAINS InterPro DOMAIN/s: Mediator complex, subunit Med4 (InterPro:IPR019258); Has 258 Blast hits to 243 pro…
qFBNA01	A01	AhSNP12141017	17.304	4008487	AhSNP11610128	30.428	6458648	Aradu.10032719
qFBNA01	A01	AhSNP12141017	17.304	4008487	AhSNP11610128	30.428	6458648	Aradu.10032723	AT3G47000.1	Glycosyl hydrolase family protein		Glycosyl hydrolase family protein; FUNCTIONS IN: hydrolase activity, hydrolyzing O-glycosyl compounds; INVOLVED IN: carbohydrate metabolic process; LOCATED IN: cellular_component unknown; EXPRESSED IN: 23 plant structures; EXPRESSED DURING: 13 growth stages; CONTAINS InterPro DOMAIN/s: Glycoside hydrolase, family 3, N-terminal (InterPro:IPR001764), Glycoside hydrolase, family 3, C-terminal (Inter…
qFBNA01	A01	AhSNP12141017	17.304	4008487	AhSNP11610128	30.428	6458648	Aradu.10032724	AT5G17910.2			unknown protein; FUNCTIONS IN: molecular_function unknown; INVOLVED IN: biological_process unknown; LOCATED IN: mitochondrion; EXPRESSED IN: 23 plant structures; EXPRESSED DURING: 15 growth stages; BEST Arabidopsis thaliana protein match is: unknown protein (TAIR:AT2G29620.1).
qFBNA01	A01	AhSNP12141017	17.304	4008487	AhSNP11610128	30.428	6458648	Aradu.10032725
qFBNA01	A01	AhSNP12141017	17.304	4008487	AhSNP11610128	30.428	6458648	Aradu.10032728	AT3G47070.1			LOCATED IN: thylakoid, chloroplast thylakoid membrane, chloroplast, chloroplast envelope; EXPRESSED IN: 22 plant structures; EXPRESSED DURING: 13 growth stages; CONTAINS InterPro DOMAIN/s: Thylakoid soluble phosphoprotein TSP9 (InterPro:IPR021584); Has 37 Blast hits to 37 proteins in 10 species: Archae - 0; Bacteria - 0; Metazoa - 0; Fungi - 0; Plants - 37; Viruses - 0; Other Eukaryotes - 0 (sour…
qFBNA01	A01	AhSNP12141017	17.304	4008487	AhSNP11610128	30.428	6458648	Aradu.10032730	AT2G29650.1	phosphate transporter 4;1	Encodes an inorganic phosphate transporter (PHT4;1) that is localized to the thylakoid membrane.	phosphate transporter 4;1 (PHT4;1); CONTAINS InterPro DOMAIN/s: Major facilitator superfamily (InterPro:IPR020846), Major facilitator superfamily MFS-1 (InterPro:IPR011701), Major facilitator superfamily, general substrate transporter (InterPro:IPR016196); BEST Arabidopsis thaliana protein match is: Major facilitator superfamily protein (TAIR:AT4G00370.1); Has 36081 Blast hits to 35982 proteins i…
qFBNA01	A01	AhSNP12141017	17.304	4008487	AhSNP11610128	30.428	6458648	Aradu.10032733
qFBNA01	A01	AhSNP12141017	17.304	4008487	AhSNP11610128	30.428	6458648	Aradu.10032735	AT5G58850.1	myb domain protein 119	Encodes a putative transcription factor, member of the R2R3 factor gene family (MYB119).	myb domain protein 119 (MYB119); FUNCTIONS IN: DNA binding, sequence-specific DNA binding transcription factor activity; INVOLVED IN: regulation of transcription, DNA-dependent, regulation of transcription; EXPRESSED IN: egg cell; CONTAINS InterPro DOMAIN/s: SANT, DNA-binding (InterPro:IPR001005), Homeodomain-like (InterPro:IPR009057), Myb, DNA-binding (InterPro:IPR014778), HTH transcriptional re…
qFBNA01	A01	AhSNP12141017	17.304	4008487	AhSNP11610128	30.428	6458648	Aradu.10032736	AT1G07280.3	Tetratricopeptide repeat (TPR)-like superfamily protein		Tetratricopeptide repeat (TPR)-like superfamily protein; FUNCTIONS IN: binding; INVOLVED IN: biological_process unknown; LOCATED IN: chloroplast; EXPRESSED IN: 21 plant structures; EXPRESSED DURING: 13 growth stages; CONTAINS InterPro DOMAIN/s: Tetratricopeptide-like helical (InterPro:IPR011990), Tetratricopeptide repeat-containing (InterPro:IPR013026); BEST Arabidopsis thaliana protein match is:…
qFBNA01	A01	AhSNP12141017	17.304	4008487	AhSNP11610128	30.428	6458648	Aradu.10032738	AT4G20740.1	Pentatricopeptide repeat (PPR-like) superfamily protein		Pentatricopeptide repeat (PPR-like) superfamily protein; CONTAINS InterPro DOMAIN/s: Pentatricopeptide repeat (InterPro:IPR002885); BEST Arabidopsis thaliana protein match is: Tetratricopeptide repeat (TPR)-like superfamily protein (TAIR:AT1G06710.1); Has 37034 Blast hits to 11477 proteins in 267 species: Archae - 10; Bacteria - 18; Metazoa - 245; Fungi - 473; Plants - 35231; Viruses - 0; Other E…
qFBNA01	A01	AhSNP12141017	17.304	4008487	AhSNP11610128	30.428	6458648	Aradu.10032743	AT3G47160.1	RING/U-box superfamily protein		RING/U-box superfamily protein; FUNCTIONS IN: zinc ion binding; EXPRESSED IN: 23 plant structures; EXPRESSED DURING: 13 growth stages; CONTAINS InterPro DOMAIN/s: Zinc finger, RING-type, conserved site (InterPro:IPR017907), Zinc finger, RING-type (InterPro:IPR001841); BEST Arabidopsis thaliana protein match is: RING/U-box superfamily protein (TAIR:AT5G58787.1); Has 1132 Blast hits to 1132 protein…
qFBNA01	A01	AhSNP12141017	17.304	4008487	AhSNP11610128	30.428	6458648	Aradu.10032744	AT5G58750.1	NAD(P)-binding Rossmann-fold superfamily protein		NAD(P)-binding Rossmann-fold superfamily protein; BEST Arabidopsis thaliana protein match is: NAD(P)-binding Rossmann-fold superfamily protein (TAIR:AT4G24220.2); Has 1807 Blast hits to 1807 proteins in 277 species: Archae - 0; Bacteria - 0; Metazoa - 736; Fungi - 347; Plants - 385; Viruses - 0; Other Eukaryotes - 339 (source: NCBI BLink).
qFBNA01	A01	AhSNP12141017	17.304	4008487	AhSNP11610128	30.428	6458648	Aradu.10032748	AT2G29960.1	cyclophilin 5	encodes a cyclophilin protein that exhibits peptidylprolyl cis/trans-isomerase and protein refolding activities that were sensitive to cyclosporin A. The protein interacts with GNOM in vitro and is localized to both the cytosolic and membrane fractions. The gene is expressed in the developing embryo.	cyclophilin 5 (CYP5); FUNCTIONS IN: peptidyl-prolyl cis-trans isomerase activity; INVOLVED IN: protein folding; LOCATED IN: cytosol, Golgi stack, endoplasmic reticulum, membrane fraction, multivesicular body; EXPRESSED IN: 23 plant structures; EXPRESSED DURING: 13 growth stages; CONTAINS InterPro DOMAIN/s: Cyclophilin-like (InterPro:IPR015891), Peptidyl-prolyl cis-trans isomerase, cyclophilin-typ…
qFBNA01	A01	AhSNP12141017	17.304	4008487	AhSNP11610128	30.428	6458648	Aradu.10032749
qFBNA01	A01	AhSNP12141017	17.304	4008487	AhSNP11610128	30.428	6458648	Aradu.10032751	AT3G55950.1	CRINKLY4 related 3		CRINKLY4 related 3 (CCR3); FUNCTIONS IN: kinase activity; INVOLVED IN: protein amino acid phosphorylation; LOCATED IN: endomembrane system; EXPRESSED IN: 23 plant structures; EXPRESSED DURING: 10 growth stages; CONTAINS InterPro DOMAIN/s: Protein kinase, ATP binding site (InterPro:IPR017441), Regulator of chromosome condensation/beta-lactamase-inhibitor protein II (InterPro:IPR009091), Protein ki…
qFBNA01	A01	AhSNP12141017	17.304	4008487	AhSNP11610128	30.428	6458648	Aradu.10032752
qFBNA01	A01	AhSNP12141017	17.304	4008487	AhSNP11610128	30.428	6458648	Aradu.10032755	AT5G58620.1	zinc finger (CCCH-type) family protein		zinc finger (CCCH-type) family protein; FUNCTIONS IN: sequence-specific DNA binding transcription factor activity; INVOLVED IN: regulation of transcription; LOCATED IN: endomembrane system; EXPRESSED IN: 17 plant structures; EXPRESSED DURING: 7 growth stages; CONTAINS InterPro DOMAIN/s: Zinc finger, CCCH-type (InterPro:IPR000571), Ankyrin repeat-containing domain (InterPro:IPR020683), Ankyrin rep…
qFBNA01	A01	AhSNP12141017	17.304	4008487	AhSNP11610128	30.428	6458648	Aradu.10032756
qFBNA01	A01	AhSNP12141017	17.304	4008487	AhSNP11610128	30.428	6458648	Aradu.10032757	AT5G05580.1	fatty acid desaturase 8	Encodes a temperature sensitive plastidic fatty acid desaturase.	fatty acid desaturase 8 (FAD8); FUNCTIONS IN: omega-3 fatty acid desaturase activity; INVOLVED IN: response to temperature stimulus, fatty acid biosynthetic process; LOCATED IN: chloroplast, chloroplast envelope; CONTAINS InterPro DOMAIN/s: Protein of unknown function DUF3474 (InterPro:IPR021863), Fatty acid desaturase, type 1 (InterPro:IPR005804); BEST Arabidopsis thaliana protein match is: fatt…
qFBNA01	A01	AhSNP12141017	17.304	4008487	AhSNP11610128	30.428	6458648	Aradu.10032760	AT1G76390.2	ARM repeat superfamily protein		ARM repeat superfamily protein; FUNCTIONS IN: ubiquitin-protein ligase activity, binding; INVOLVED IN: protein ubiquitination; LOCATED IN: plasma membrane; EXPRESSED IN: 23 plant structures; EXPRESSED DURING: 13 growth stages; CONTAINS InterPro DOMAIN/s: U box domain (InterPro:IPR003613), Armadillo-like helical (InterPro:IPR011989), Armadillo (InterPro:IPR000225), Armadillo-type fold (InterPro:IP…
qFBNA01	A01	AhSNP12141017	17.304	4008487	AhSNP11610128	30.428	6458648	Aradu.10032766	AT2G29990.1	alternative NAD(P)H dehydrogenase 2		alternative NAD(P)H dehydrogenase 2 (NDA2); FUNCTIONS IN: NADH dehydrogenase activity, oxidoreductase activity, FAD binding; INVOLVED IN: oxidation reduction; LOCATED IN: intrinsic to mitochondrial inner membrane; EXPRESSED IN: 24 plant structures; EXPRESSED DURING: 13 growth stages; CONTAINS InterPro DOMAIN/s: FAD-dependent pyridine nucleotide-disulphide oxidoreductase (InterPro:IPR013027), Pyri…
qFBNA01	A01	AhSNP12141017	17.304	4008487	AhSNP11610128	30.428	6458648	Aradu.10032767
qFBNA01	A01	AhSNP12141017	17.304	4008487	AhSNP11610128	30.428	6458648	Aradu.10032768
qFBNA01	A01	AhSNP12141017	17.304	4008487	AhSNP11610128	30.428	6458648	Aradu.10032772	AT3G47340.1	glutamine-dependent asparagine synthase 1	encodes a glutamine-dependent asparagine synthetase, the predicted ASN1 peptide contains a purF-type glutamine-binding domain, and is expressed predominantly in shoot tissues, where light has a negative effect on its mRNA accumulation. Expression is induced within 3 hours of dark treatment, in senescing leaves and treatment with exogenous photosynthesis inhibitor. Induction of gene expression was…	glutamine-dependent asparagine synthase 1 (ASN1); CONTAINS InterPro DOMAIN/s: Rossmann-like alpha/beta/alpha sandwich fold (InterPro:IPR014729), Asparagine synthase (InterPro:IPR001962), Asparagine synthase, glutamine-hydrolyzing (InterPro:IPR006426), Glutamine amidotransferase, type II (InterPro:IPR017932); BEST Arabidopsis thaliana protein match is: asparagine synthetase 2 (TAIR:AT5G65010.1); H…
qFBNA01	A01	AhSNP12141017	17.304	4008487	AhSNP11610128	30.428	6458648	Aradu.10032775
qFBNA01	A01	AhSNP12141017	17.304	4008487	AhSNP11610128	30.428	6458648	Aradu.10032778	AT2G30080.1	ZIP metal ion transporter family	member of Fe(II) transporter isolog family. Gene expression is not regulated by iron, copper, or zinc deficiency or excess.	ZIP6; FUNCTIONS IN: cation transmembrane transporter activity, metal ion transmembrane transporter activity; INVOLVED IN: cation transport, response to nematode; LOCATED IN: integral to membrane, membrane; EXPRESSED IN: 19 plant structures; EXPRESSED DURING: 7 growth stages; CONTAINS InterPro DOMAIN/s: Zinc/iron permease, fungal/plant (InterPro:IPR004698), Zinc/iron permease (InterPro:IPR003689);…
qFBNA01	A01	AhSNP12141017	17.304	4008487	AhSNP11610128	30.428	6458648	Aradu.10032779	AT2G30090.1	Acyl-CoA N-acyltransferases (NAT) superfamily protein		Acyl-CoA N-acyltransferases (NAT) superfamily protein; FUNCTIONS IN: N-acetyltransferase activity; INVOLVED IN: metabolic process; LOCATED IN: cellular_component unknown; EXPRESSED IN: embryo, sepal, male gametophyte; EXPRESSED DURING: 4 anthesis, C globular stage; CONTAINS InterPro DOMAIN/s: GCN5-related N-acetyltransferase, C-terminal (InterPro:IPR022610), GCN5-related N-acetyltransferase (Inte…
qFBNA01	A01	AhSNP12141017	17.304	4008487	AhSNP11610128	30.428	6458648	Aradu.10032780
qFBNA01	A01	AhSNP12141017	17.304	4008487	AhSNP11610128	30.428	6458648	Aradu.10032784	AT5G58575.1			CONTAINS InterPro DOMAIN/s: Sgf11, transcriptional regulation (InterPro:IPR013246); Has 30201 Blast hits to 17322 proteins in 780 species: Archae - 12; Bacteria - 1396; Metazoa - 17338; Fungi - 3422; Plants - 5037; Viruses - 0; Other Eukaryotes - 2996 (source: NCBI BLink).
qFBNA01	A01	AhSNP12141017	17.304	4008487	AhSNP11610128	30.428	6458648	Aradu.10025887
qFBNA01	A01	AhSNP12141017	17.304	4008487	AhSNP11610128	30.428	6458648	Aradu.10025891
qFBNA01	A01	AhSNP12141017	17.304	4008487	AhSNP11610128	30.428	6458648	Aradu.10025892	AT3G09060.1	Pentatricopeptide repeat (PPR) superfamily protein		Pentatricopeptide repeat (PPR) superfamily protein; CONTAINS InterPro DOMAIN/s: Pentatricopeptide repeat (InterPro:IPR002885); BEST Arabidopsis thaliana protein match is: Pentatricopeptide repeat (PPR) superfamily protein (TAIR:AT3G53700.1); Has 58888 Blast hits to 14270 proteins in 310 species: Archae - 10; Bacteria - 38; Metazoa - 658; Fungi - 1156; Plants - 55027; Viruses - 0; Other Eukaryotes…
qFBNA01	A01	AhSNP12141017	17.304	4008487	AhSNP11610128	30.428	6458648	Aradu.10025895	AT2G30100.1	pentatricopeptide (PPR) repeat-containing protein		pentatricopeptide (PPR) repeat-containing protein; LOCATED IN: chloroplast; EXPRESSED IN: 22 plant structures; EXPRESSED DURING: 13 growth stages; CONTAINS InterPro DOMAIN/s: Pentatricopeptide repeat (InterPro:IPR002885); BEST Arabidopsis thaliana protein match is: pentatricopeptide (PPR) repeat-containing protein (TAIR:AT5G04810.1); Has 68862 Blast hits to 30982 proteins in 1167 species: Archae …
qFBNA01	A01	AhSNP12141017	17.304	4008487	AhSNP11610128	30.428	6458648	Aradu.10025896	AT3G51770.2	tetratricopeptide repeat (TPR)-containing protein	Encodes a negative regulator of 1-aminocyclopropane-1-carboxylic acid synthase5(ACS5), which catalyze the rate-limiting step in ethylene biosynthesis. ETO1 directly interacts with ACS5 and inhibits its enzyme activity and targets it for degradation via proteasome-dependent pathway. It also interacts with CUL3 (a component of ubiquitin ligase complexes). eto1 (and eto3) mutations elevate ethylene …	ETHYLENE OVERPRODUCER 1 (ETO1); CONTAINS InterPro DOMAIN/s: Tetratricopeptide TPR-1 (InterPro:IPR001440), Tetratricopeptide-like helical (InterPro:IPR011990), BTB/POZ fold (InterPro:IPR011333), BTB/POZ-like (InterPro:IPR000210), Tetratricopeptide repeat (InterPro:IPR019734); BEST Arabidopsis thaliana protein match is: ETO1-like 2 (TAIR:AT5G58550.1); Has 1321 Blast hits to 1075 proteins in 262 spe…
qFBNA01	A01	AhSNP12141017	17.304	4008487	AhSNP11610128	30.428	6458648	Aradu.10025899
qFBNA01	A01	AhSNP12141017	17.304	4008487	AhSNP11610128	30.428	6458648	Aradu.10025900	AT3G47340.1	glutamine-dependent asparagine synthase 1	encodes a glutamine-dependent asparagine synthetase, the predicted ASN1 peptide contains a purF-type glutamine-binding domain, and is expressed predominantly in shoot tissues, where light has a negative effect on its mRNA accumulation. Expression is induced within 3 hours of dark treatment, in senescing leaves and treatment with exogenous photosynthesis inhibitor. Induction of gene expression was…	glutamine-dependent asparagine synthase 1 (ASN1); CONTAINS InterPro DOMAIN/s: Rossmann-like alpha/beta/alpha sandwich fold (InterPro:IPR014729), Asparagine synthase (InterPro:IPR001962), Asparagine synthase, glutamine-hydrolyzing (InterPro:IPR006426), Glutamine amidotransferase, type II (InterPro:IPR017932); BEST Arabidopsis thaliana protein match is: asparagine synthetase 2 (TAIR:AT5G65010.1); H…
qFBNA01	A01	AhSNP12141017	17.304	4008487	AhSNP11610128	30.428	6458648	Aradu.10025903	AT2G30105.1			CONTAINS InterPro DOMAIN/s: Leucine-rich repeat, typical subtype (InterPro:IPR003591), Leucine-rich repeat (InterPro:IPR001611), Ubiquitin (InterPro:IPR000626), Ubiquitin supergroup (InterPro:IPR019955); BEST Arabidopsis thaliana protein match is: Leucine-rich repeat (LRR) family protein (TAIR:AT5G07910.1).
qFBNA01	A01	AhSNP12141017	17.304	4008487	AhSNP11610128	30.428	6458648	Aradu.10025906	AT5G58510.1			unknown protein; FUNCTIONS IN: molecular_function unknown; INVOLVED IN: biological_process unknown; LOCATED IN: chloroplast; EXPRESSED IN: 23 plant structures; EXPRESSED DURING: 14 growth stages; BEST Arabidopsis thaliana protein match is: unknown protein (TAIR:AT5G55060.2); Has 30201 Blast hits to 17322 proteins in 780 species: Archae - 12; Bacteria - 1396; Metazoa - 17338; Fungi - 3422; Plants …
qFBNA01	A01	AhSNP12141017	17.304	4008487	AhSNP11610128	30.428	6458648	Aradu.10025907	AT5G58510.1			unknown protein; FUNCTIONS IN: molecular_function unknown; INVOLVED IN: biological_process unknown; LOCATED IN: chloroplast; EXPRESSED IN: 23 plant structures; EXPRESSED DURING: 14 growth stages; BEST Arabidopsis thaliana protein match is: unknown protein (TAIR:AT5G55060.2); Has 30201 Blast hits to 17322 proteins in 780 species: Archae - 12; Bacteria - 1396; Metazoa - 17338; Fungi - 3422; Plants …
qFBNA01	A01	AhSNP12141017	17.304	4008487	AhSNP11610128	30.428	6458648	Aradu.10025914	AT1G07090.1	Protein of unknown function (DUF640)		LIGHT SENSITIVE HYPOCOTYLS 6 (LSH6); CONTAINS InterPro DOMAIN/s: Protein of unknown function DUF640 (InterPro:IPR006936); BEST Arabidopsis thaliana protein match is: Protein of unknown function (DUF640) (TAIR:AT5G58500.1); Has 311 Blast hits to 311 proteins in 18 species: Archae - 0; Bacteria - 0; Metazoa - 14; Fungi - 0; Plants - 297; Viruses - 0; Other Eukaryotes - 0 (source: NCBI BLink).
qFBNA01	A01	AhSNP12141017	17.304	4008487	AhSNP11610128	30.428	6458648	Aradu.10025915	AT1G30010.1	Intron maturase, type II family protein	Analysis of the RNA profiles of wild-type and mutant plants establishes a role for nMAT1 in the trans-splicing of nad1 intron 1 and in the cis-splicing of nad2 intron 1 and nad4 intron 2.	Intron maturase, type II family protein; FUNCTIONS IN: RNA binding, RNA-directed DNA polymerase activity; INVOLVED IN: RNA-dependent DNA replication, RNA splicing; EXPRESSED IN: 6 plant structures; EXPRESSED DURING: petal differentiation and expansion stage, E expanded cotyledon stage; CONTAINS InterPro DOMAIN/s: Intron maturase, type II (InterPro:IPR000442), RNA-directed DNA polymerase (reverse …
qFBNA01	A01	AhSNP12141017	17.304	4008487	AhSNP11610128	30.428	6458648	Aradu.10025888
qFBNA01	A01	AhSNP12141017	17.304	4008487	AhSNP11610128	30.428	6458648	Aradu.10025889	AT5G58560.1	Phosphatidate cytidylyltransferase family protein	FOLK is a farnesol kinase that can phosphorylate farnesol using an NTP donor. It can also phosphorylate geraniol, or geranylgeraniol, but it prefers farnesol in experiments performed using yeast membranes. folk loss-of-function mutants show ABA hypersensitivity in a seed germination assay and the mutants also exhibit abnormal flower development, including extra carpel formation, when subjected to…	Phosphatidate cytidylyltransferase family protein; FUNCTIONS IN: phosphatidate cytidylyltransferase activity, transferase activity, transferring phosphorus-containing groups; INVOLVED IN: phospholipid biosynthetic process; LOCATED IN: membrane; EXPRESSED IN: 22 plant structures; EXPRESSED DURING: 13 growth stages; CONTAINS InterPro DOMAIN/s: Phosphatidate cytidylyltransferase (InterPro:IPR000374)…
qFBNA01	A01	AhSNP12141017	17.304	4008487	AhSNP11610128	30.428	6458648	Aradu.10025890
qFBNA01	A01	AhSNP12141017	17.304	4008487	AhSNP11610128	30.428	6458648	Aradu.10025893	AT3G09050.1			unknown protein; FUNCTIONS IN: molecular_function unknown; INVOLVED IN: biological_process unknown; LOCATED IN: chloroplast thylakoid membrane, chloroplast; EXPRESSED IN: 21 plant structures; EXPRESSED DURING: 13 growth stages; Has 120 Blast hits to 120 proteins in 47 species: Archae - 4; Bacteria - 10; Metazoa - 33; Fungi - 2; Plants - 44; Viruses - 0; Other Eukaryotes - 27 (source: NCBI BLink).
qFBNA01	A01	AhSNP12141017	17.304	4008487	AhSNP11610128	30.428	6458648	Aradu.10025894	AT2G44860.2	Ribosomal protein L24e family protein		Ribosomal protein L24e family protein; FUNCTIONS IN: structural constituent of ribosome; INVOLVED IN: translation, ribosome biogenesis; LOCATED IN: ribosome, cytosolic large ribosomal subunit; EXPRESSED IN: 22 plant structures; EXPRESSED DURING: 13 growth stages; CONTAINS InterPro DOMAIN/s: Ribosomal protein L24e (InterPro:IPR000988), TRASH (InterPro:IPR011017); BEST Arabidopsis thaliana protein …
qFBNA01	A01	AhSNP12141017	17.304	4008487	AhSNP11610128	30.428	6458648	Aradu.10025897	AT2G40270.2	Protein kinase family protein		Protein kinase family protein; FUNCTIONS IN: protein kinase activity, kinase activity, ATP binding; INVOLVED IN: protein amino acid phosphorylation; LOCATED IN: plasma membrane; EXPRESSED IN: 22 plant structures; EXPRESSED DURING: 13 growth stages; CONTAINS InterPro DOMAIN/s: Protein kinase, catalytic domain (InterPro:IPR000719), Serine-threonine/tyrosine-protein kinase (InterPro:IPR001245), Prot…
qFBNA01	A01	AhSNP12141017	17.304	4008487	AhSNP11610128	30.428	6458648	Aradu.10025898	AT3G28960.1	Transmembrane amino acid transporter family protein		Transmembrane amino acid transporter family protein; FUNCTIONS IN: amino acid transmembrane transporter activity; INVOLVED IN: amino acid transport; LOCATED IN: plasma membrane, membrane; EXPRESSED IN: 19 plant structures; EXPRESSED DURING: 9 growth stages; CONTAINS InterPro DOMAIN/s: Amino acid transporter, transmembrane (InterPro:IPR013057); BEST Arabidopsis thaliana protein match is: Transmemb…
qFBNA01	A01	AhSNP12141017	17.304	4008487	AhSNP11610128	30.428	6458648	Aradu.10025901	AT5G58530.1	Glutaredoxin family protein		Glutaredoxin family protein; FUNCTIONS IN: electron carrier activity, protein disulfide oxidoreductase activity; INVOLVED IN: cell redox homeostasis; EXPRESSED IN: 23 plant structures; EXPRESSED DURING: 15 growth stages; CONTAINS InterPro DOMAIN/s: Thioredoxin fold (InterPro:IPR012335), Glutaredoxin (InterPro:IPR002109), Thioredoxin-like fold (InterPro:IPR012336); BEST Arabidopsis thaliana protei…
qFBNA01	A01	AhSNP12141017	17.304	4008487	AhSNP11610128	30.428	6458648	Aradu.10025902
qFBNA01	A01	AhSNP12141017	17.304	4008487	AhSNP11610128	30.428	6458648	Aradu.10025904	AT2G30110.1	ubiquitin-activating enzyme 1	Encodes a ubiquitin-activating enzyme (E1), involved in the first step in conjugating multiple ubiquitins to proteins targeted for degradation. Gene is expressed in most tissues examined. Mutant is able to revert the constitutive defense responses phenotype of snc1, which indicates the gene is involved in defense response. It also indicates that ubiquitination plays a role in plant defense signal…	ubiquitin-activating enzyme 1 (UBA1); FUNCTIONS IN: ubiquitin-protein ligase activity, ubiquitin activating enzyme activity; INVOLVED IN: response to cadmium ion, response to other organism, protein ubiquitination, ubiquitin-dependent protein catabolic process; LOCATED IN: plasma membrane; EXPRESSED IN: 26 plant structures; EXPRESSED DURING: 15 growth stages; CONTAINS InterPro DOMAIN/s: Ubiquitin…
qFBNA01	A01	AhSNP12141017	17.304	4008487	AhSNP11610128	30.428	6458648	Aradu.10025905	AT5G06460.1	ubiquitin activating enzyme 2	Encodes a ubiquitin-activating enzyme (E1), involved in the first step in conjugating multiple ubiquitins to proteins targeted for degradation. Gene is expressed in most tissues examined.	ubiquitin activating enzyme 2 (UBA 2); FUNCTIONS IN: ubiquitin-protein ligase activity, ubiquitin activating enzyme activity; INVOLVED IN: protein ubiquitination, ubiquitin-dependent protein catabolic process; LOCATED IN: nucleus; EXPRESSED IN: 23 plant structures; EXPRESSED DURING: 13 growth stages; CONTAINS InterPro DOMAIN/s: Ubiquitin-activating enzyme, E1, active site (InterPro:IPR018074), Ub…
qFBNA01	A01	AhSNP12141017	17.304	4008487	AhSNP11610128	30.428	6458648	Aradu.10025908
qFBNA01	A01	AhSNP12141017	17.304	4008487	AhSNP11610128	30.428	6458648	Aradu.10025909
qFBNA01	A01	AhSNP12141017	17.304	4008487	AhSNP11610128	30.428	6458648	Aradu.10025910
qFBNA01	A01	AhSNP12141017	17.304	4008487	AhSNP11610128	30.428	6458648	Aradu.10025911	AT3G46960.1	RNA helicase, ATP-dependent, SK12/DOB1 protein	The gene encodes a DExD&#8260;H box RNA helicase, involved in the regulation of K+ deprivation stress response.	RNA helicase, ATP-dependent, SK12/DOB1 protein; FUNCTIONS IN: hydrolase activity, acting on acid anhydrides, in phosphorus-containing anhydrides, helicase activity, ATP-dependent helicase activity, ATP binding, nucleic acid binding; INVOLVED IN: biological_process unknown; LOCATED IN: vacuole; EXPRESSED IN: 25 plant structures; EXPRESSED DURING: 14 growth stages; CONTAINS InterPro DOMAIN/s: DNA/R…
qFBNA01	A01	AhSNP12141017	17.304	4008487	AhSNP11610128	30.428	6458648	Aradu.10025912	AT4G38710.2	glycine-rich protein		glycine-rich protein; FUNCTIONS IN: translation initiation factor activity; INVOLVED IN: biological_process unknown; LOCATED IN: cellular_component unknown; EXPRESSED IN: 23 plant structures; EXPRESSED DURING: 14 growth stages; CONTAINS InterPro DOMAIN/s: Plant specific eukaryotic initiation factor 4B (InterPro:IPR010433); BEST Arabidopsis thaliana protein match is: eukaryotic translation initiat…
qFBNA01	A01	AhSNP12141017	17.304	4008487	AhSNP11610128	30.428	6458648	Aradu.10025913	AT3G46960.1	RNA helicase, ATP-dependent, SK12/DOB1 protein	The gene encodes a DExD&#8260;H box RNA helicase, involved in the regulation of K+ deprivation stress response.	RNA helicase, ATP-dependent, SK12/DOB1 protein; FUNCTIONS IN: hydrolase activity, acting on acid anhydrides, in phosphorus-containing anhydrides, helicase activity, ATP-dependent helicase activity, ATP binding, nucleic acid binding; INVOLVED IN: biological_process unknown; LOCATED IN: vacuole; EXPRESSED IN: 25 plant structures; EXPRESSED DURING: 14 growth stages; CONTAINS InterPro DOMAIN/s: DNA/R…
qFBNB01	B01	AhSNP5837940	67.523	129775476	AhSNP6093023	71.245	131685325	Araip.10013986	AT3G21420.1	2-oxoglutarate (2OG) and Fe(II)-dependent oxygenase superfamily protein		2-oxoglutarate (2OG) and Fe(II)-dependent oxygenase superfamily protein; FUNCTIONS IN: oxidoreductase activity; INVOLVED IN: metabolic process; LOCATED IN: cellular_component unknown; EXPRESSED IN: 16 plant structures; EXPRESSED DURING: 8 growth stages; CONTAINS InterPro DOMAIN/s: Oxoglutarate/iron-dependent oxygenase (InterPro:IPR005123); BEST Arabidopsis thaliana protein match is: senescence-re…
qFBNB01	B01	AhSNP5837940	67.523	129775476	AhSNP6093023	71.245	131685325	Araip.10013993	AT3G49660.1	Transducin/WD40 repeat-like superfamily protein	Encodes a structural core component of a COMPASS-like H3K4 histone methylation complex.	Transducin/WD40 repeat-like superfamily protein; FUNCTIONS IN: nucleotide binding; INVOLVED IN: G-protein coupled receptor protein signaling pathway; LOCATED IN: chloroplast, heterotrimeric G-protein complex; EXPRESSED IN: 6 plant structures; EXPRESSED DURING: F mature embryo stage, petal differentiation and expansion stage, E expanded cotyledon stage, D bilateral stage; CONTAINS InterPro DOMAIN/…
qFBNB01	B01	AhSNP5837940	67.523	129775476	AhSNP6093023	71.245	131685325	Araip.10013994	AT1G09040.1			unknown protein; FUNCTIONS IN: molecular_function unknown; INVOLVED IN: biological_process unknown; LOCATED IN: membrane; EXPRESSED IN: leaf; BEST Arabidopsis thaliana protein match is: unknown protein (TAIR:AT1G09050.1); Has 614 Blast hits to 567 proteins in 104 species: Archae - 2; Bacteria - 12; Metazoa - 344; Fungi - 31; Plants - 81; Viruses - 0; Other Eukaryotes - 144 (source: NCBI BLink).
qFBNB01	B01	AhSNP5837940	67.523	129775476	AhSNP6093023	71.245	131685325	Araip.10013995	AT3G21400.1			unknown protein; FUNCTIONS IN: molecular_function unknown; INVOLVED IN: N-terminal protein myristoylation; EXPRESSED IN: 22 plant structures; EXPRESSED DURING: 13 growth stages; Has 29 Blast hits to 29 proteins in 12 species: Archae - 0; Bacteria - 0; Metazoa - 2; Fungi - 0; Plants - 27; Viruses - 0; Other Eukaryotes - 0 (source: NCBI BLink).
qFBNB01	B01	AhSNP5837940	67.523	129775476	AhSNP6093023	71.245	131685325	Araip.10013997	AT5G13530.2	protein kinases;ubiquitin-protein ligases	Encodes KEEP ON GOING (KEG), a RING E3 ligase involved in abscisic acid signaling. KEG is essential for Arabidopsis growth and development. ABA promotes KEG degradation via the ubiquitin dependent 26S proteasome pathway.	KEEP ON GOING (KEG); CONTAINS InterPro DOMAIN/s: Zinc finger, RING-type, conserved site (InterPro:IPR017907), Zinc finger, RING-type (InterPro:IPR001841), Serine/threonine-protein kinase domain (InterPro:IPR002290), Serine/threonine-protein kinase-like domain (InterPro:IPR017442), Protein kinase-like domain (InterPro:IPR011009), Protein kinase, catalytic domain (InterPro:IPR000719), Zinc finger, …
qFBNB01	B01	AhSNP5837940	67.523	129775476	AhSNP6093023	71.245	131685325	Araip.10013998
qFBNB01	B01	AhSNP5837940	67.523	129775476	AhSNP6093023	71.245	131685325	Araip.10013999	AT5G24860.1	flowering promoting factor 1	encodes a small protein of 12.6 kDa that regulates flowering and is involved in gibberellin signalling pathway. It is expressed in apical meristems immediately after the photoperiodic induction of flowering. Genetic interactions with flowering time and floral organ identity genes suggest that this gene may be involved in modulating the competence to flower. There are two other genes similar to FP…	FLOWERING PROMOTING FACTOR 1 (FPF1); FUNCTIONS IN: molecular_function unknown; INVOLVED IN: response to gibberellin stimulus, positive regulation of flower development; LOCATED IN: cellular_component unknown; EXPRESSED IN: 15 plant structures; EXPRESSED DURING: 4 anthesis, F mature embryo stage, petal differentiation and expansion stage, E expanded cotyledon stage, D bilateral stage; BEST Arabido…
qFBNB01	B01	AhSNP5837940	67.523	129775476	AhSNP6093023	71.245	131685325	Araip.10014001
qFBNB01	B01	AhSNP5837940	67.523	129775476	AhSNP6093023	71.245	131685325	Araip.10014002	AT4G22580.1	Exostosin family protein		Exostosin family protein; FUNCTIONS IN: catalytic activity; LOCATED IN: endomembrane system, membrane; EXPRESSED IN: 23 plant structures; EXPRESSED DURING: 13 growth stages; CONTAINS InterPro DOMAIN/s: Exostosin-like (InterPro:IPR004263); BEST Arabidopsis thaliana protein match is: Exostosin family protein (TAIR:AT4G13990.1); Has 709 Blast hits to 706 proteins in 36 species: Archae - 0; Bacteria …
qFBNB01	B01	AhSNP5837940	67.523	129775476	AhSNP6093023	71.245	131685325	Araip.10014003	AT5G27690.1	Heavy metal transport/detoxification superfamily protein		Heavy metal transport/detoxification superfamily protein ; FUNCTIONS IN: metal ion binding; INVOLVED IN: metal ion transport; CONTAINS InterPro DOMAIN/s: Heavy metal transport/detoxification protein (InterPro:IPR006121); BEST Arabidopsis thaliana protein match is: Heavy metal transport/detoxification superfamily protein (TAIR:AT5G19090.3); Has 1807 Blast hits to 1807 proteins in 277 species: Arch…
qFBNB01	B01	AhSNP5837940	67.523	129775476	AhSNP6093023	71.245	131685325	Araip.10014005	AT1G74875.1			FUNCTIONS IN: molecular_function unknown; INVOLVED IN: biological_process unknown; LOCATED IN: cellular_component unknown; BEST Arabidopsis thaliana protein match is: F-box family protein (TAIR:AT1G67623.1); Has 36 Blast hits to 36 proteins in 8 species: Archae - 0; Bacteria - 0; Metazoa - 0; Fungi - 0; Plants - 36; Viruses - 0; Other Eukaryotes - 0 (source: NCBI BLink).
qFBNB01	B01	AhSNP5837940	67.523	129775476	AhSNP6093023	71.245	131685325	Araip.10014006
qFBNB01	B01	AhSNP5837940	67.523	129775476	AhSNP6093023	71.245	131685325	Araip.10014007	AT4G15800.1	ralf-like 33	Member of a diversely expressed predicted peptide family showing sequence similarity to tobacco Rapid Alkalinization Factor (RALF), and is believed to play an essential role in the physiology of Arabidopsis. Consists of a single exon and is characterized by a conserved C-terminal motif and N-terminal signal peptide.	ralf-like 33 (RALFL33); CONTAINS InterPro DOMAIN/s: Rapid ALkalinization Factor (InterPro:IPR008801); BEST Arabidopsis thaliana protein match is: rapid alkalinization factor 23 (TAIR:AT3G16570.1); Has 30201 Blast hits to 17322 proteins in 780 species: Archae - 12; Bacteria - 1396; Metazoa - 17338; Fungi - 3422; Plants - 5037; Viruses - 0; Other Eukaryotes - 2996 (source: NCBI BLink).
qFBNB01	B01	AhSNP5837940	67.523	129775476	AhSNP6093023	71.245	131685325	Araip.10014009	AT4G02500.1	UDP-xylosyltransferase 2	Encodes a protein with xylosyltransferase activity, which is specific for UDP-xylose as donor substrate and for oligosaccharides with a degree of polymerization >4. Although the enzyme utilizes either cellopentaose or cellohexaose, its activity is four-fold higher with cellohexaose as an acceptor compared to cellopentaose. The enzyme is able to add several xylosyl residues to the acceptor forming…	UDP-xylosyltransferase 2 (XT2); FUNCTIONS IN: xyloglucan 6-xylosyltransferase activity, UDP-xylosyltransferase activity, transferase activity, transferring glycosyl groups, transferase activity; INVOLVED IN: polysaccharide biosynthetic process, xyloglucan biosynthetic process, root hair elongation; LOCATED IN: mitochondrion, integral to membrane; EXPRESSED IN: 22 plant structures; EXPRESSED DURIN…
qFBNB01	B01	AhSNP5837940	67.523	129775476	AhSNP6093023	71.245	131685325	Araip.10014012
qFBNB01	B01	AhSNP5837940	67.523	129775476	AhSNP6093023	71.245	131685325	Araip.10014013	AT4G15820.1			BEST Arabidopsis thaliana protein match is: embryo defective 1703 (TAIR:AT3G61780.1); Has 524 Blast hits to 443 proteins in 102 species: Archae - 0; Bacteria - 13; Metazoa - 196; Fungi - 37; Plants - 43; Viruses - 3; Other Eukaryotes - 232 (source: NCBI BLink).
qFBNB01	B01	AhSNP5837940	67.523	129775476	AhSNP6093023	71.245	131685325	Araip.10014015
qFBNB01	B01	AhSNP5837940	67.523	129775476	AhSNP6093023	71.245	131685325	Araip.10014016	AT4G15880.1	Cysteine proteinases superfamily protein	EARLY IN SHORT DAYS 4 Arabidopsis mutant shows extreme early flowering and alterations in shoot development. It encodes a SUMO protease, located predominantly at the periphery of the nucleus. Accelerates the transition from vegetative growth to flowering. Probably acts in the same pathway as NUA in affecting flowering time, vegetative and inflorescence development.	EARLY IN SHORT DAYS 4 (ESD4); CONTAINS InterPro DOMAIN/s: Peptidase C48, SUMO/Sentrin/Ubl1 (InterPro:IPR003653); BEST Arabidopsis thaliana protein match is: UB-like protease 1A (TAIR:AT3G06910.1); Has 30201 Blast hits to 17322 proteins in 780 species: Archae - 12; Bacteria - 1396; Metazoa - 17338; Fungi - 3422; Plants - 5037; Viruses - 0; Other Eukaryotes - 2996 (source: NCBI BLink).
qFBNB01	B01	AhSNP5837940	67.523	129775476	AhSNP6093023	71.245	131685325	Araip.10014017	AT3G16630.2	P-loop containing nucleoside triphosphate hydrolases superfamily protein	Kinesin-13A localized to entire Golgi stacks. Involved in trichome development.	KINESIN-13A; FUNCTIONS IN: microtubule motor activity, ATP binding; INVOLVED IN: trichome morphogenesis; LOCATED IN: Golgi stack, plasma membrane; EXPRESSED IN: 24 plant structures; EXPRESSED DURING: 15 growth stages; CONTAINS InterPro DOMAIN/s: Kinesin, motor region, conserved site (InterPro:IPR019821), Kinesin, motor domain (InterPro:IPR001752); BEST Arabidopsis thaliana protein match is: ATP b…
qFBNB01	B01	AhSNP5837940	67.523	129775476	AhSNP6093023	71.245	131685325	Araip.10014019
qFBNB01	B01	AhSNP5837940	67.523	129775476	AhSNP6093023	71.245	131685325	Araip.10014021
qFBNB01	B01	AhSNP5837940	67.523	129775476	AhSNP6093023	71.245	131685325	Araip.10014024
qFBNB01	B01	AhSNP5837940	67.523	129775476	AhSNP6093023	71.245	131685325	Araip.10014030	AT4G16480.1	inositol transporter 4	Encodes a high affinity H+:<i>myo</i>-inositol symporter. The only other compound shown to be transported was pinitol, a methylated derivative of <i>myo</i>-inositol.	inositol transporter 4 (INT4); FUNCTIONS IN: carbohydrate transmembrane transporter activity, myo-inositol:hydrogen symporter activity, sugar:hydrogen symporter activity; INVOLVED IN: transport, transmembrane transport; LOCATED IN: plasma membrane, membrane; EXPRESSED IN: 22 plant structures; EXPRESSED DURING: 10 growth stages; CONTAINS InterPro DOMAIN/s: Sugar transporter, conserved site (InterP…
qFBNB01	B01	AhSNP5837940	67.523	129775476	AhSNP6093023	71.245	131685325	Araip.10014033	AT3G06850.2	2-oxoacid dehydrogenases acyltransferase family protein	dihydrolipoamide branched chain acyltransferase	BCE2; FUNCTIONS IN: acetyltransferase activity, dihydrolipoamide branched chain acyltransferase activity, alpha-ketoacid dehydrogenase activity, zinc ion binding; INVOLVED IN: response to light stimulus, response to sucrose stimulus; LOCATED IN: mitochondrion; EXPRESSED IN: 24 plant structures; EXPRESSED DURING: 13 growth stages; CONTAINS InterPro DOMAIN/s: 2-oxo acid dehydrogenase, lipoyl-bindin…
qFBNB01	B01	AhSNP5837940	67.523	129775476	AhSNP6093023	71.245	131685325	Araip.10014038	AT3G06850.2	2-oxoacid dehydrogenases acyltransferase family protein	dihydrolipoamide branched chain acyltransferase	BCE2; FUNCTIONS IN: acetyltransferase activity, dihydrolipoamide branched chain acyltransferase activity, alpha-ketoacid dehydrogenase activity, zinc ion binding; INVOLVED IN: response to light stimulus, response to sucrose stimulus; LOCATED IN: mitochondrion; EXPRESSED IN: 24 plant structures; EXPRESSED DURING: 13 growth stages; CONTAINS InterPro DOMAIN/s: 2-oxo acid dehydrogenase, lipoyl-bindin…
qFBNB01	B01	AhSNP5837940	67.523	129775476	AhSNP6093023	71.245	131685325	Araip.10014039	AT4G15940.1	Fumarylacetoacetate (FAA) hydrolase family		Fumarylacetoacetate (FAA) hydrolase family; FUNCTIONS IN: copper ion binding, catalytic activity; INVOLVED IN: metabolic process; LOCATED IN: mitochondrion; EXPRESSED IN: 24 plant structures; EXPRESSED DURING: 15 growth stages; CONTAINS InterPro DOMAIN/s: Fumarylacetoacetase, C-terminal-like (InterPro:IPR002529), Fumarylacetoacetase, C-terminal-related (InterPro:IPR011234); BEST Arabidopsis thali…
qFBNB01	B01	AhSNP5837940	67.523	129775476	AhSNP6093023	71.245	131685325	Araip.10014042	AT3G16720.1	TOXICOS EN LEVADURA 2	RING-H2 protein induced after exposure to chitin or inactivated crude cellulase preparations.	TOXICOS EN LEVADURA 2 (ATL2); FUNCTIONS IN: zinc ion binding; INVOLVED IN: response to chitin, defense response; EXPRESSED IN: 22 plant structures; EXPRESSED DURING: 13 growth stages; CONTAINS InterPro DOMAIN/s: Zinc finger, RING-type (InterPro:IPR001841), Zinc finger, C3HC4 RING-type (InterPro:IPR018957); BEST Arabidopsis thaliana protein match is: RING/U-box superfamily protein (TAIR:AT4G15975.…
qFBNB01	B01	AhSNP5837940	67.523	129775476	AhSNP6093023	71.245	131685325	Araip.10014045	AT1G02790.1	polygalacturonase 4	encodes a exopolygalacturonase.	polygalacturonase 4 (PGA4); FUNCTIONS IN: polygalacturonase activity; INVOLVED IN: carbohydrate metabolic process; LOCATED IN: endomembrane system; EXPRESSED IN: 14 plant structures; EXPRESSED DURING: 6 growth stages; CONTAINS InterPro DOMAIN/s: Pectin lyase fold/virulence factor (InterPro:IPR011050), Pectin lyase fold (InterPro:IPR012334), Glycoside hydrolase, family 28 (InterPro:IPR000743), Par…
qFBNB01	B01	AhSNP5837940	67.523	129775476	AhSNP6093023	71.245	131685325	Araip.10014046
qFBNB01	B01	AhSNP5837940	67.523	129775476	AhSNP6093023	71.245	131685325	Araip.10014047	AT1G02790.1	polygalacturonase 4	encodes a exopolygalacturonase.	polygalacturonase 4 (PGA4); FUNCTIONS IN: polygalacturonase activity; INVOLVED IN: carbohydrate metabolic process; LOCATED IN: endomembrane system; EXPRESSED IN: 14 plant structures; EXPRESSED DURING: 6 growth stages; CONTAINS InterPro DOMAIN/s: Pectin lyase fold/virulence factor (InterPro:IPR011050), Pectin lyase fold (InterPro:IPR012334), Glycoside hydrolase, family 28 (InterPro:IPR000743), Par…
qFBNB01	B01	AhSNP5837940	67.523	129775476	AhSNP6093023	71.245	131685325	Araip.10014048	AT3G06790.2	plastid developmental protein DAG, putative	Encodes a protein involved in RNA editing in mitochondria.	plastid developmental protein DAG, putative; CONTAINS InterPro DOMAIN/s: Peptidase S8, subtilisin-related (InterPro:IPR015500); BEST Arabidopsis thaliana protein match is: cobalt ion binding (TAIR:AT3G15000.1); Has 35333 Blast hits to 34131 proteins in 2444 species: Archae - 798; Bacteria - 22429; Metazoa - 974; Fungi - 991; Plants - 531; Viruses - 0; Other Eukaryotes - 9610 (source: NCBI BLink).
qFBNB01	B01	AhSNP5837940	67.523	129775476	AhSNP6093023	71.245	131685325	Araip.10014049	AT3G16760.1	Tetratricopeptide repeat (TPR)-like superfamily protein		Tetratricopeptide repeat (TPR)-like superfamily protein; FUNCTIONS IN: binding; LOCATED IN: plasma membrane; EXPRESSED IN: 23 plant structures; EXPRESSED DURING: 13 growth stages; CONTAINS InterPro DOMAIN/s: Tetratricopeptide TPR-1 (InterPro:IPR001440), Tetratricopeptide-like helical (InterPro:IPR011990), Tetratricopeptide repeat-containing (InterPro:IPR013026); BEST Arabidopsis thaliana protein …
qFBNB01	B01	AhSNP5837940	67.523	129775476	AhSNP6093023	71.245	131685325	Araip.10014051	AT3G16785.1	phospholipase D P1	Encodes a member of the PXPH-PLD subfamily of phospholipase D proteins. This subfamily is novel structurally different from the majority of plant PLDs by having phox homology (PX) and pleckstrin homology (PH) domains. Involved regulating root development in response to nutrient limitation. Does not appear to be involved in root hair patterning. Not induced upon Pi starvation.	phospholipase D P1 (PLDP1); CONTAINS InterPro DOMAIN/s: Phospholipase D, eukaryota (InterPro:IPR016555), Pleckstrin homology-type (InterPro:IPR011993), Phospholipase D (InterPro:IPR015679), Phospholipase D/Transphosphatidylase (InterPro:IPR001736), Pleckstrin homology (InterPro:IPR001849); BEST Arabidopsis thaliana protein match is: phospholipase D P2 (TAIR:AT3G05630.1); Has 3214 Blast hits to 18…
qFBNB01	B01	AhSNP5837940	67.523	129775476	AhSNP6093023	71.245	131685325	Araip.10014052
qFBNB01	B01	AhSNP5837940	67.523	129775476	AhSNP6093023	71.245	131685325	Araip.10014053	AT5G27930.2	Protein phosphatase 2C family protein		Protein phosphatase 2C family protein; FUNCTIONS IN: protein serine/threonine phosphatase activity, catalytic activity; INVOLVED IN: biological_process unknown; LOCATED IN: cellular_component unknown; EXPRESSED IN: 22 plant structures; EXPRESSED DURING: 13 growth stages; CONTAINS InterPro DOMAIN/s: Protein phosphatase 2C-related (InterPro:IPR001932), Protein phosphatase 2C (InterPro:IPR015655), P…
qFBNB01	B01	AhSNP5837940	67.523	129775476	AhSNP6093023	71.245	131685325	Araip.10014054	AT4G16060.1			unknown protein; FUNCTIONS IN: molecular_function unknown; INVOLVED IN: biological_process unknown; LOCATED IN: chloroplast, chloroplast stroma; EXPRESSED IN: 22 plant structures; EXPRESSED DURING: 13 growth stages; Has 42 Blast hits to 42 proteins in 16 species: Archae - 0; Bacteria - 2; Metazoa - 0; Fungi - 0; Plants - 33; Viruses - 0; Other Eukaryotes - 7 (source: NCBI BLink).
qFBNB01	B01	AhSNP5837940	67.523	129775476	AhSNP6093023	71.245	131685325	Araip.10014056	AT3G06778.1	Chaperone DnaJ-domain superfamily protein		Chaperone DnaJ-domain superfamily protein; FUNCTIONS IN: unfolded protein binding, heat shock protein binding; INVOLVED IN: protein folding; LOCATED IN: cellular_component unknown; CONTAINS InterPro DOMAIN/s: Molecular chaperone, heat shock protein, Hsp40, DnaJ (InterPro:IPR015609), Heat shock protein DnaJ, N-terminal (InterPro:IPR001623), Heat shock protein DnaJ (InterPro:IPR003095); BEST Arabid…
qFBNB01	B01	AhSNP5837940	67.523	129775476	AhSNP6093023	71.245	131685325	Araip.10014058
qFBNB01	B01	AhSNP5837940	67.523	129775476	AhSNP6093023	71.245	131685325	Araip.10014059	AT3G06770.2	Pectin lyase-like superfamily protein		Pectin lyase-like superfamily protein; FUNCTIONS IN: polygalacturonase activity; INVOLVED IN: response to cyclopentenone, carbohydrate metabolic process; LOCATED IN: endomembrane system; EXPRESSED IN: 24 plant structures; EXPRESSED DURING: 15 growth stages; CONTAINS InterPro DOMAIN/s: Pectin lyase fold/virulence factor (InterPro:IPR011050), Glycoside hydrolase, family 28 (InterPro:IPR000743), Pec…
qFBNB01	B01	AhSNP5837940	67.523	129775476	AhSNP6093023	71.245	131685325	Araip.10014060	AT5G11240.1	transducin family protein / WD-40 repeat family protein		transducin family protein / WD-40 repeat family protein; FUNCTIONS IN: nucleotide binding; INVOLVED IN: biological_process unknown; LOCATED IN: endomembrane system; EXPRESSED IN: 21 plant structures; EXPRESSED DURING: 13 growth stages; CONTAINS InterPro DOMAIN/s: WD40 repeat 2 (InterPro:IPR019782), WD40 repeat, conserved site (InterPro:IPR019775), WD40 repeat (InterPro:IPR001680), Small-subunit p…
qFBNB01	B01	AhSNP5837940	67.523	129775476	AhSNP6093023	71.245	131685325	Araip.10014066	AT5G49220.1	Protein of unknown function (DUF789)		Protein of unknown function (DUF789); CONTAINS InterPro DOMAIN/s: Protein of unknown function DUF789 (InterPro:IPR008507); BEST Arabidopsis thaliana protein match is: Protein of unknown function (DUF789) (TAIR:AT4G16100.1); Has 30201 Blast hits to 17322 proteins in 780 species: Archae - 12; Bacteria - 1396; Metazoa - 17338; Fungi - 3422; Plants - 5037; Viruses - 0; Other Eukaryotes - 2996 (source…
qFBNB01	B01	AhSNP5837940	67.523	129775476	AhSNP6093023	71.245	131685325	Araip.10014068
qFBNB01	B01	AhSNP5837940	67.523	129775476	AhSNP6093023	71.245	131685325	Araip.10014069	AT3G16857.2	response regulator 1	Encodes an Arabidopsis response regulator (ARR) protein that acts in concert with other type-B ARRs in the cytokinin signaling pathway. Also involved in cytokinin-dependent inhibition of hypocotyl elongation and cytokinin-dependent greening and shooting in tissue culture.	response regulator 1 (RR1); CONTAINS InterPro DOMAIN/s: Response regulator, plant B-type (InterPro:IPR017053), Myb-like DNA-binding domain, SHAQKYF class (InterPro:IPR006447), CheY-like (InterPro:IPR011006), Myb, DNA-binding (InterPro:IPR014778), Homeodomain-like (InterPro:IPR009057), Signal transduction response regulator, receiver domain (InterPro:IPR001789), Homeodomain-related (InterPro:IPR01…
qFBNB01	B01	AhSNP5837940	67.523	129775476	AhSNP6093023	71.245	131685325	Araip.10014073
qFBNB01	B01	AhSNP5837940	67.523	129775476	AhSNP6093023	71.245	131685325	Araip.10014074	AT3G06740.1	GATA transcription factor 15	Encodes a member of the GATA factor family of zinc finger transcription factors.	GATA transcription factor 15 (GATA15); FUNCTIONS IN: sequence-specific DNA binding transcription factor activity; INVOLVED IN: regulation of transcription, DNA-dependent; EXPRESSED IN: 20 plant structures; EXPRESSED DURING: 13 growth stages; CONTAINS InterPro DOMAIN/s: Zinc finger, NHR/GATA-type (InterPro:IPR013088), Zinc finger, GATA-type (InterPro:IPR000679); BEST Arabidopsis thaliana protein m…
qFBNB01	B01	AhSNP5837940	67.523	129775476	AhSNP6093023	71.245	131685325	Araip.10014077	AT5G26910.3			unknown protein; FUNCTIONS IN: molecular_function unknown; INVOLVED IN: biological_process unknown; LOCATED IN: mitochondrion; EXPRESSED IN: 22 plant structures; EXPRESSED DURING: 13 growth stages; BEST Arabidopsis thaliana protein match is: unknown protein (TAIR:AT3G58650.1).
qFBNB01	B01	AhSNP5837940	67.523	129775476	AhSNP6093023	71.245	131685325	Araip.10014081	AT4G24220.2	NAD(P)-binding Rossmann-fold superfamily protein	encodes a progesterone-5beta-reductase-like protein. It has enone reductase activity against a wide range of substrates, including 3-oxo-&#916;-4,5-steroids in vitro. The in vivo substrates and product of this enzyme have not yet been elucidated but it is likely to participate in steroid metabolism. The protein contains a mammalian death domain involved in programmed cell death. The gene is expre…	VEIN PATTERNING 1 (VEP1); FUNCTIONS IN: binding, catalytic activity; INVOLVED IN: xylem and phloem pattern formation, response to wounding; LOCATED IN: cellular_component unknown; EXPRESSED IN: 25 plant structures; EXPRESSED DURING: 15 growth stages; CONTAINS InterPro DOMAIN/s: NAD(P)-binding domain (InterPro:IPR016040); BEST Arabidopsis thaliana protein match is: NAD(P)-binding Rossmann-fold sup…
qFBNB01	B01	AhSNP5837940	67.523	129775476	AhSNP6093023	71.245	131685325	Araip.10014082	AT4G24220.1	NAD(P)-binding Rossmann-fold superfamily protein	encodes a progesterone-5beta-reductase-like protein. It has enone reductase activity against a wide range of substrates, including 3-oxo-&#916;-4,5-steroids in vitro. The in vivo substrates and product of this enzyme have not yet been elucidated but it is likely to participate in steroid metabolism. The protein contains a mammalian death domain involved in programmed cell death. The gene is expre…	VEIN PATTERNING 1 (VEP1); FUNCTIONS IN: binding, catalytic activity; INVOLVED IN: xylem and phloem pattern formation, response to wounding; LOCATED IN: cellular_component unknown; EXPRESSED IN: 25 plant structures; EXPRESSED DURING: 15 growth stages; CONTAINS InterPro DOMAIN/s: NAD(P)-binding domain (InterPro:IPR016040); BEST Arabidopsis thaliana protein match is: NAD(P)-binding Rossmann-fold sup…
qFBNB01	B01	AhSNP5837940	67.523	129775476	AhSNP6093023	71.245	131685325	Araip.10014084	AT4G24220.1	NAD(P)-binding Rossmann-fold superfamily protein	encodes a progesterone-5beta-reductase-like protein. It has enone reductase activity against a wide range of substrates, including 3-oxo-&#916;-4,5-steroids in vitro. The in vivo substrates and product of this enzyme have not yet been elucidated but it is likely to participate in steroid metabolism. The protein contains a mammalian death domain involved in programmed cell death. The gene is expre…	VEIN PATTERNING 1 (VEP1); FUNCTIONS IN: binding, catalytic activity; INVOLVED IN: xylem and phloem pattern formation, response to wounding; LOCATED IN: cellular_component unknown; EXPRESSED IN: 25 plant structures; EXPRESSED DURING: 15 growth stages; CONTAINS InterPro DOMAIN/s: NAD(P)-binding domain (InterPro:IPR016040); BEST Arabidopsis thaliana protein match is: NAD(P)-binding Rossmann-fold sup…
qFBNB01	B01	AhSNP5837940	67.523	129775476	AhSNP6093023	71.245	131685325	Araip.10014085	AT4G24220.1	NAD(P)-binding Rossmann-fold superfamily protein	encodes a progesterone-5beta-reductase-like protein. It has enone reductase activity against a wide range of substrates, including 3-oxo-&#916;-4,5-steroids in vitro. The in vivo substrates and product of this enzyme have not yet been elucidated but it is likely to participate in steroid metabolism. The protein contains a mammalian death domain involved in programmed cell death. The gene is expre…	VEIN PATTERNING 1 (VEP1); FUNCTIONS IN: binding, catalytic activity; INVOLVED IN: xylem and phloem pattern formation, response to wounding; LOCATED IN: cellular_component unknown; EXPRESSED IN: 25 plant structures; EXPRESSED DURING: 15 growth stages; CONTAINS InterPro DOMAIN/s: NAD(P)-binding domain (InterPro:IPR016040); BEST Arabidopsis thaliana protein match is: NAD(P)-binding Rossmann-fold sup…
qFBNB01	B01	AhSNP5837940	67.523	129775476	AhSNP6093023	71.245	131685325	Araip.10014087
qFBNB01	B01	AhSNP5837940	67.523	129775476	AhSNP6093023	71.245	131685325	Araip.10014089	AT4G16150.1	calmodulin binding;transcription regulators		calmodulin binding;transcription regulators; FUNCTIONS IN: calmodulin binding, transcription regulator activity; INVOLVED IN: regulation of transcription; LOCATED IN: nucleus; CONTAINS InterPro DOMAIN/s: Ankyrin repeat-containing domain (InterPro:IPR020683), CG-1 (InterPro:IPR005559), Ankyrin repeat (InterPro:IPR002110), IQ calmodulin-binding region (InterPro:IPR000048); BEST Arabidopsis thaliana…
qFBNB01	B01	AhSNP5837940	67.523	129775476	AhSNP6093023	71.245	131685325	Araip.10014092	AT3G06680.1	Ribosomal L29e protein family		Ribosomal L29e protein family; FUNCTIONS IN: structural constituent of ribosome; INVOLVED IN: translation, ribosome biogenesis; LOCATED IN: ribosome, cytosolic large ribosomal subunit; EXPRESSED IN: 22 plant structures; EXPRESSED DURING: 13 growth stages; CONTAINS InterPro DOMAIN/s: Ribosomal protein L29e (InterPro:IPR002673); BEST Arabidopsis thaliana protein match is: Ribosomal L29e protein fam…
qFBNB01	B01	AhSNP5837940	67.523	129775476	AhSNP6093023	71.245	131685325	Araip.10014095	AT3G06670.1	binding		binding; FUNCTIONS IN: binding; INVOLVED IN: biological_process unknown; LOCATED IN: cellular_component unknown; EXPRESSED IN: 23 plant structures; EXPRESSED DURING: 13 growth stages; CONTAINS InterPro DOMAIN/s: Armadillo-type fold (InterPro:IPR016024), Protein of unknown function DUF625 (InterPro:IPR006887); BEST Arabidopsis thaliana protein match is: unknown protein (TAIR:AT5G49390.1); Has 3148…
qFBNB01	B01	AhSNP5837940	67.523	129775476	AhSNP6093023	71.245	131685325	Araip.10014098	AT3G16980.1	RNA polymerases M/15 Kd subunit	One of two highly similar, non-catalytic subunits common to nuclear DNA-directed RNA polymerases II, IV and V; homologous to budding yeast RPB9. Appears to be redundant with At4g16265	NRPB9A; FUNCTIONS IN: DNA-directed RNA polymerase activity, transcription regulator activity, DNA binding, zinc ion binding, nucleic acid binding; INVOLVED IN: transcription, regulation of transcription; LOCATED IN: DNA-directed RNA polymerase V complex, DNA-directed RNA polymerase II, core complex; EXPRESSED IN: 11 plant structures; EXPRESSED DURING: 7 growth stages; CONTAINS InterPro DOMAIN/s: …
qFBNB01	B01	AhSNP5837940	67.523	129775476	AhSNP6093023	71.245	131685325	Araip.10014103	AT3G17000.1	ubiquitin-conjugating enzyme 32		ubiquitin-conjugating enzyme 32 (UBC32); CONTAINS InterPro DOMAIN/s: Ubiquitin-conjugating enzyme/RWD-like (InterPro:IPR016135), Ubiquitin-conjugating enzyme, E2 (InterPro:IPR000608); BEST Arabidopsis thaliana protein match is: ubiquitin-conjugating enzyme 34 (TAIR:AT1G17280.2); Has 7916 Blast hits to 7914 proteins in 379 species: Archae - 0; Bacteria - 0; Metazoa - 3544; Fungi - 1602; Plants - 1…
qFBNB01	B01	AhSNP5837940	67.523	129775476	AhSNP6093023	71.245	131685325	Araip.10014105	AT3G66658.2	aldehyde dehydrogenase 22A1	Encodes a putative aldehyde dehydrogenase. The gene is not responsive to osmotic stress and is expressed constitutively at a low level in plantlets and root cultures.	aldehyde dehydrogenase 22A1 (ALDH22A1); FUNCTIONS IN: 3-chloroallyl aldehyde dehydrogenase activity, oxidoreductase activity; INVOLVED IN: oxidation reduction, metabolic process; LOCATED IN: endoplasmic reticulum; EXPRESSED IN: 23 plant structures; EXPRESSED DURING: 13 growth stages; CONTAINS InterPro DOMAIN/s: Aldehyde/histidinol dehydrogenase (InterPro:IPR016161), Aldehyde dehydrogenase (InterP…
qFBNB01	B01	AhSNP5837940	67.523	129775476	AhSNP6093023	71.245	131685325	Araip.10014108
qFBNB01	B01	AhSNP5837940	67.523	129775476	AhSNP6093023	71.245	131685325	Araip.10014110	AT1G32583.1		A microRNA MIR400 is derived from the first intron of At1g32583 in the 5'UTR. A stress-induced alternative splicing event in At1g32583 resulted in greater accumulation of miR400 primary transcripts and a low level of mature miR400.	FUNCTIONS IN: molecular_function unknown; INVOLVED IN: biological_process unknown; LOCATED IN: endomembrane system; BEST Arabidopsis thaliana protein match is: tapetum determinant 1 (TAIR:AT4G24972.1); Has 35333 Blast hits to 34131 proteins in 2444 species: Archae - 798; Bacteria - 22429; Metazoa - 974; Fungi - 991; Plants - 531; Viruses - 0; Other Eukaryotes - 9610 (source: NCBI BLink).
qFBNB01	B01	AhSNP5837940	67.523	129775476	AhSNP6093023	71.245	131685325	Araip.10014112
qFBNB01	B01	AhSNP5837940	67.523	129775476	AhSNP6093023	71.245	131685325	Araip.10014113	AT1G65870.1	Disease resistance-responsive (dirigent-like protein) family protein		Disease resistance-responsive (dirigent-like protein) family protein; FUNCTIONS IN: molecular_function unknown; INVOLVED IN: lignan biosynthetic process, defense response; LOCATED IN: cell wall; EXPRESSED IN: 13 plant structures; EXPRESSED DURING: 9 growth stages; CONTAINS InterPro DOMAIN/s: Plant disease resistance response protein (InterPro:IPR004265); BEST Arabidopsis thaliana protein match is…
qFBNB01	B01	AhSNP5837940	67.523	129775476	AhSNP6093023	71.245	131685325	Araip.10014114	AT3G06650.1	ATP-citrate lyase B-1	One of the two genes encoding subunit B of the trimeric enzyme ATP Citrate lyase	ATP-citrate lyase B-1 (ACLB-1); FUNCTIONS IN: ATP citrate synthase activity; INVOLVED IN: acetyl-CoA biosynthetic process; LOCATED IN: citrate lyase complex, membrane; EXPRESSED IN: 23 plant structures; EXPRESSED DURING: 14 growth stages; CONTAINS InterPro DOMAIN/s: Succinyl-CoA synthetase, beta subunit, conserved site (InterPro:IPR017866), Citrate synthase-like, small alpha subdomain (InterPro:I…
qFBNB01	B01	AhSNP5837940	67.523	129775476	AhSNP6093023	71.245	131685325	Araip.10014116	AT5G49470.3	PAS domain-containing protein tyrosine kinase family protein		PAS domain-containing protein tyrosine kinase family protein; FUNCTIONS IN: protein serine/threonine/tyrosine kinase activity, kinase activity; INVOLVED IN: signal transduction, protein amino acid phosphorylation, regulation of transcription, DNA-dependent; EXPRESSED IN: 13 plant structures; EXPRESSED DURING: 4 anthesis, F mature embryo stage, petal differentiation and expansion stage, E expanded…
qFBNB01	B01	AhSNP5837940	67.523	129775476	AhSNP6093023	71.245	131685325	Araip.10014117	AT4G16210.1	enoyl-CoA hydratase/isomerase A		enoyl-CoA hydratase/isomerase A (ECHIA); FUNCTIONS IN: catalytic activity; INVOLVED IN: metabolic process; LOCATED IN: peroxisome; EXPRESSED IN: 22 plant structures; EXPRESSED DURING: 13 growth stages; CONTAINS InterPro DOMAIN/s: Crotonase, core (InterPro:IPR001753); BEST Arabidopsis thaliana protein match is: enoyl-CoA hydratase/isomerase D (TAIR:AT1G60550.1); Has 36619 Blast hits to 36609 prote…
qFBNB01	B01	AhSNP5837940	67.523	129775476	AhSNP6093023	71.245	131685325	Araip.10014118	AT1G53025.1	Ubiquitin-conjugating enzyme family protein		Ubiquitin-conjugating enzyme family protein; FUNCTIONS IN: small conjugating protein ligase activity; INVOLVED IN: regulation of protein metabolic process, post-translational protein modification; CONTAINS InterPro DOMAIN/s: Ubiquitin-conjugating enzyme/RWD-like (InterPro:IPR016135), Ubiquitin-conjugating enzyme, E2 (InterPro:IPR000608); BEST Arabidopsis thaliana protein match is: ubiquitin-conju…
qFBNB01	B01	AhSNP5837940	67.523	129775476	AhSNP6093023	71.245	131685325	Araip.10014119	AT2G16920.1	ubiquitin-conjugating enzyme 23		ubiquitin-conjugating enzyme 23 (UBC23); FUNCTIONS IN: ubiquitin-protein ligase activity, small conjugating protein ligase activity; INVOLVED IN: regulation of protein metabolic process, post-translational protein modification; LOCATED IN: cellular_component unknown; EXPRESSED IN: 24 plant structures; EXPRESSED DURING: 15 growth stages; CONTAINS InterPro DOMAIN/s: Ubiquitin-conjugating enzyme/RWD…
qFBNB01	B01	AhSNP5837940	67.523	129775476	AhSNP6093023	71.245	131685325	Araip.10014120
qFBNB01	B01	AhSNP5837940	67.523	129775476	AhSNP6093023	71.245	131685325	Araip.10014122
qFBNB01	B01	AhSNP5837940	67.523	129775476	AhSNP6093023	71.245	131685325	Araip.10014123	AT3G17090.1	Protein phosphatase 2C family protein		Protein phosphatase 2C family protein; FUNCTIONS IN: protein serine/threonine phosphatase activity, catalytic activity; INVOLVED IN: protein amino acid dephosphorylation; LOCATED IN: endomembrane system, protein serine/threonine phosphatase complex; EXPRESSED IN: 24 plant structures; EXPRESSED DURING: 15 growth stages; CONTAINS InterPro DOMAIN/s: Protein phosphatase 2C, manganese/magnesium aspart…
qFBNB01	B01	AhSNP5837940	67.523	129775476	AhSNP6093023	71.245	131685325	Araip.10014124	AT4G16180.2			unknown protein; FUNCTIONS IN: molecular_function unknown; INVOLVED IN: biological_process unknown; LOCATED IN: plasma membrane; BEST Arabidopsis thaliana protein match is: unknown protein (TAIR:AT3G28720.1); Has 5 Blast hits to 5 proteins in 3 species: Archae - 0; Bacteria - 0; Metazoa - 0; Fungi - 0; Plants - 4; Viruses - 0; Other Eukaryotes - 1 (source: NCBI BLink).
qFBNB01	B01	AhSNP5837940	67.523	129775476	AhSNP6093023	71.245	131685325	Araip.10014125	AT5G49480.1	Ca2+-binding protein 1	AtCP1 encodes a novel Ca2+-binding protein, which shares sequence similarities with calmodulins. The expression of AtCP1 is induced by NaCl.	Ca2+-binding protein 1 (CP1); FUNCTIONS IN: calcium ion binding; INVOLVED IN: hyperosmotic salinity response; LOCATED IN: cytosol; EXPRESSED IN: 25 plant structures; EXPRESSED DURING: 14 growth stages; CONTAINS InterPro DOMAIN/s: EF-Hand 1, calcium-binding site (InterPro:IPR018247), EF-HAND 2 (InterPro:IPR018249), EF-hand-like domain (InterPro:IPR011992), Calcium-binding EF-hand (InterPro:IPR0020…
qFBNB01	B01	AhSNP5837940	67.523	129775476	AhSNP6093023	71.245	131685325	Araip.10014127	AT3G17100.2	sequence-specific DNA binding transcription factors		sequence-specific DNA binding transcription factors; FUNCTIONS IN: sequence-specific DNA binding transcription factor activity; INVOLVED IN: regulation of transcription; LOCATED IN: chloroplast; EXPRESSED IN: 22 plant structures; EXPRESSED DURING: 13 growth stages; BEST Arabidopsis thaliana protein match is: basic helix-loop-helix (bHLH) DNA-binding superfamily protein (TAIR:AT3G06590.2); Has 168…
qFBNB01	B01	AhSNP5837940	67.523	129775476	AhSNP6093023	71.245	131685325	Araip.10014128	AT5G49510.2	prefoldin 3		prefoldin 3 (PFD3); FUNCTIONS IN: unfolded protein binding; INVOLVED IN: protein folding; LOCATED IN: prefoldin complex; EXPRESSED IN: 23 plant structures; EXPRESSED DURING: 13 growth stages; CONTAINS InterPro DOMAIN/s: Prefoldin alpha-like (InterPro:IPR004127), Prefoldin (InterPro:IPR009053), Prefoldin, subunit 3 (InterPro:IPR016655); Has 406 Blast hits to 406 proteins in 198 species: Archae - 0…
qFBNB01	B01	AhSNP5837940	67.523	129775476	AhSNP6093023	71.245	131685325	Araip.10014129	AT5G49520.1	WRKY DNA-binding protein 48	Encodes WRKY48, a member of the WRKY Transcription Factor. WRKY48 is a stress- and pathogen-induced transcriptional activator that represses plant basal defense.	WRKY DNA-binding protein 48 (WRKY48); CONTAINS InterPro DOMAIN/s: DNA-binding WRKY (InterPro:IPR003657); BEST Arabidopsis thaliana protein match is: WRKY DNA-binding protein 23 (TAIR:AT2G47260.1); Has 1807 Blast hits to 1807 proteins in 277 species: Archae - 0; Bacteria - 0; Metazoa - 736; Fungi - 347; Plants - 385; Viruses - 0; Other Eukaryotes - 339 (source: NCBI BLink).
qFBNB01	B01	AhSNP5837940	67.523	129775476	AhSNP6093023	71.245	131685325	Araip.10014130	AT4G16270.1	Peroxidase superfamily protein		Peroxidase superfamily protein; FUNCTIONS IN: peroxidase activity, heme binding; INVOLVED IN: oxidation reduction, response to oxidative stress; LOCATED IN: endomembrane system; EXPRESSED IN: 9 plant structures; EXPRESSED DURING: F mature embryo stage, petal differentiation and expansion stage, E expanded cotyledon stage, D bilateral stage; CONTAINS InterPro DOMAIN/s: Haem peroxidase (InterPro:IP…
qFBNB01	B01	AhSNP5837940	67.523	129775476	AhSNP6093023	71.245	131685325	Araip.10014132	AT3G06580.1	Mevalonate/galactokinase family protein	Encodes a protein with galactose kinase activity. The gene was shown to complement the yeast ?gal1 mutant defective in the galactokinase gene GAL1.	GALK; FUNCTIONS IN: ATP binding, galactokinase activity; INVOLVED IN: galactose metabolic process, carbohydrate phosphorylation; LOCATED IN: cytoplasm; EXPRESSED IN: 26 plant structures; EXPRESSED DURING: 15 growth stages; CONTAINS InterPro DOMAIN/s: GHMP kinase, ATP-binding, conserved site (InterPro:IPR006203), GHMP kinase (InterPro:IPR006204), Galactokinase (InterPro:IPR000705), Mevalonate/gala…
qFBNB01	B01	AhSNP5837940	67.523	129775476	AhSNP6093023	71.245	131685325	Araip.10014133
qFBNB01	B01	AhSNP5837940	67.523	129775476	AhSNP6093023	71.245	131685325	Araip.10013987	AT4G02570.4	cullin 1	Encodes a cullin that is a component of SCF ubiquitin ligase complexes involved in mediating responses to auxin and jasmonic acid. Homozygous auxin-resistant mutants arrest growth soon after germination, lacking a root and hypocotyl. Heterozygotes display a variety of phenotypes consistent with impaired auxin response.	cullin 1 (CUL1); CONTAINS InterPro DOMAIN/s: Winged helix-turn-helix transcription repressor DNA-binding (InterPro:IPR011991), Cullin homology (InterPro:IPR016158), Cullin protein, neddylation domain (InterPro:IPR019559), Cullin, conserved site (InterPro:IPR016157), Cullin, N-terminal (InterPro:IPR001373), Cullin repeat-like-containing domain (InterPro:IPR016159); BEST Arabidopsis thaliana protei…
qFBNB01	B01	AhSNP5837940	67.523	129775476	AhSNP6093023	71.245	131685325	Araip.10013988	AT4G02570.4	cullin 1	Encodes a cullin that is a component of SCF ubiquitin ligase complexes involved in mediating responses to auxin and jasmonic acid. Homozygous auxin-resistant mutants arrest growth soon after germination, lacking a root and hypocotyl. Heterozygotes display a variety of phenotypes consistent with impaired auxin response.	cullin 1 (CUL1); CONTAINS InterPro DOMAIN/s: Winged helix-turn-helix transcription repressor DNA-binding (InterPro:IPR011991), Cullin homology (InterPro:IPR016158), Cullin protein, neddylation domain (InterPro:IPR019559), Cullin, conserved site (InterPro:IPR016157), Cullin, N-terminal (InterPro:IPR001373), Cullin repeat-like-containing domain (InterPro:IPR016159); BEST Arabidopsis thaliana protei…
qFBNB01	B01	AhSNP5837940	67.523	129775476	AhSNP6093023	71.245	131685325	Araip.10013989	AT2G47810.1	nuclear factor Y, subunit B5		nuclear factor Y, subunit B5 (NF-YB5); FUNCTIONS IN: sequence-specific DNA binding transcription factor activity; INVOLVED IN: regulation of transcription, DNA-dependent; LOCATED IN: nucleus, intracellular; EXPRESSED IN: sepal, male gametophyte, root, carpel; EXPRESSED DURING: 4 anthesis; CONTAINS InterPro DOMAIN/s: Transcription factor, CBFA/NFYB, DNA topoisomerase (InterPro:IPR003957), Transcri…
qFBNB01	B01	AhSNP5837940	67.523	129775476	AhSNP6093023	71.245	131685325	Araip.10013990	AT4G02570.4	cullin 1	Encodes a cullin that is a component of SCF ubiquitin ligase complexes involved in mediating responses to auxin and jasmonic acid. Homozygous auxin-resistant mutants arrest growth soon after germination, lacking a root and hypocotyl. Heterozygotes display a variety of phenotypes consistent with impaired auxin response.	cullin 1 (CUL1); CONTAINS InterPro DOMAIN/s: Winged helix-turn-helix transcription repressor DNA-binding (InterPro:IPR011991), Cullin homology (InterPro:IPR016158), Cullin protein, neddylation domain (InterPro:IPR019559), Cullin, conserved site (InterPro:IPR016157), Cullin, N-terminal (InterPro:IPR001373), Cullin repeat-like-containing domain (InterPro:IPR016159); BEST Arabidopsis thaliana protei…
qFBNB01	B01	AhSNP5837940	67.523	129775476	AhSNP6093023	71.245	131685325	Araip.10013991	AT4G02570.4	cullin 1	Encodes a cullin that is a component of SCF ubiquitin ligase complexes involved in mediating responses to auxin and jasmonic acid. Homozygous auxin-resistant mutants arrest growth soon after germination, lacking a root and hypocotyl. Heterozygotes display a variety of phenotypes consistent with impaired auxin response.	cullin 1 (CUL1); CONTAINS InterPro DOMAIN/s: Winged helix-turn-helix transcription repressor DNA-binding (InterPro:IPR011991), Cullin homology (InterPro:IPR016158), Cullin protein, neddylation domain (InterPro:IPR019559), Cullin, conserved site (InterPro:IPR016157), Cullin, N-terminal (InterPro:IPR001373), Cullin repeat-like-containing domain (InterPro:IPR016159); BEST Arabidopsis thaliana protei…
qFBNB01	B01	AhSNP5837940	67.523	129775476	AhSNP6093023	71.245	131685325	Araip.10013992	AT5G07900.1	Mitochondrial transcription termination factor family protein		Mitochondrial transcription termination factor family protein; FUNCTIONS IN: molecular_function unknown; INVOLVED IN: biological_process unknown; LOCATED IN: membrane; EXPRESSED IN: 17 plant structures; EXPRESSED DURING: 11 growth stages; CONTAINS InterPro DOMAIN/s: Mitochodrial transcription termination factor-related (InterPro:IPR003690); BEST Arabidopsis thaliana protein match is: Mitochondria…
qFBNB01	B01	AhSNP5837940	67.523	129775476	AhSNP6093023	71.245	131685325	Araip.10013996	AT5G48970.1	Mitochondrial substrate carrier family protein	Encodes a mitochondrial thiamin diphosphate carrier.	Mitochondrial substrate carrier family protein; FUNCTIONS IN: binding; INVOLVED IN: transport, mitochondrial transport, transmembrane transport; LOCATED IN: mitochondrial inner membrane, membrane; EXPRESSED IN: 24 plant structures; EXPRESSED DURING: 15 growth stages; CONTAINS InterPro DOMAIN/s: Mitochondrial carrier protein (InterPro:IPR002067), Mitochondrial substrate carrier (InterPro:IPR001993…
qFBNB01	B01	AhSNP5837940	67.523	129775476	AhSNP6093023	71.245	131685325	Araip.10014000	AT4G15780.1	vesicle-associated membrane protein 724	member of VAMP72 Gene Family	vesicle-associated membrane protein 724 (VAMP724); FUNCTIONS IN: molecular_function unknown; INVOLVED IN: transport, vesicle-mediated transport; LOCATED IN: plasma membrane; EXPRESSED IN: 22 plant structures; EXPRESSED DURING: 13 growth stages; CONTAINS InterPro DOMAIN/s: Longin (InterPro:IPR010908), Longin-like (InterPro:IPR011012), Synaptobrevin (InterPro:IPR001388); BEST Arabidopsis thaliana p…
qFBNB01	B01	AhSNP5837940	67.523	129775476	AhSNP6093023	71.245	131685325	Araip.10014004	AT3G16560.1	Protein phosphatase 2C family protein		Protein phosphatase 2C family protein; FUNCTIONS IN: protein serine/threonine phosphatase activity, catalytic activity; EXPRESSED IN: 24 plant structures; EXPRESSED DURING: 15 growth stages; CONTAINS InterPro DOMAIN/s: Protein phosphatase 2C-related (InterPro:IPR001932), Protein phosphatase 2C (InterPro:IPR015655), Protein phosphatase 2C, N-terminal (InterPro:IPR014045); BEST Arabidopsis thaliana…
qFBNB01	B01	AhSNP5837940	67.523	129775476	AhSNP6093023	71.245	131685325	Araip.10014008
qFBNB01	B01	AhSNP5837940	67.523	129775476	AhSNP6093023	71.245	131685325	Araip.10014010	AT4G02510.1	translocon at the outer envelope membrane of chloroplasts 159	An integral membrane GTPase that functions as a transit-sequence receptor required for the import of proteins necessary for chloroplast biogenesis. Located in the outer chloroplast membrane. Phosphorylation of the G-domains regulate translocon assembly.	translocon at the outer envelope membrane of chloroplasts 159 (TOC159); FUNCTIONS IN: transmembrane receptor activity, GTPase activity; INVOLVED IN: protein targeting to chloroplast; LOCATED IN: chloroplast outer membrane, cytosol, chloroplast, membrane, chloroplast envelope; EXPRESSED IN: 26 plant structures; EXPRESSED DURING: 13 growth stages; CONTAINS InterPro DOMAIN/s: Chloroplast protein imp…
qFBNB01	B01	AhSNP5837940	67.523	129775476	AhSNP6093023	71.245	131685325	Araip.10014011
qFBNB01	B01	AhSNP5837940	67.523	129775476	AhSNP6093023	71.245	131685325	Araip.10014014	AT4G15830.1	ARM repeat superfamily protein		ARM repeat superfamily protein; FUNCTIONS IN: binding; INVOLVED IN: biological_process unknown; LOCATED IN: cellular_component unknown; EXPRESSED IN: 21 plant structures; EXPRESSED DURING: 14 growth stages; CONTAINS InterPro DOMAIN/s: Armadillo-type fold (InterPro:IPR016024); BEST Arabidopsis thaliana protein match is: ARM repeat superfamily protein (TAIR:AT3G01450.1); Has 30201 Blast hits to 173…
qFBNB01	B01	AhSNP5837940	67.523	129775476	AhSNP6093023	71.245	131685325	Araip.10014018	AT3G06890.1			unknown protein; Has 91 Blast hits to 91 proteins in 12 species: Archae - 0; Bacteria - 0; Metazoa - 0; Fungi - 0; Plants - 91; Viruses - 0; Other Eukaryotes - 0 (source: NCBI BLink).
qFBNB01	B01	AhSNP5837940	67.523	129775476	AhSNP6093023	71.245	131685325	Araip.10014020	AT5G49100.1			unknown protein; BEST Arabidopsis thaliana protein match is: unknown protein (TAIR:AT3G06868.1); Has 30201 Blast hits to 17322 proteins in 780 species: Archae - 12; Bacteria - 1396; Metazoa - 17338; Fungi - 3422; Plants - 5037; Viruses - 0; Other Eukaryotes - 2996 (source: NCBI BLink).
qFBNB01	B01	AhSNP5837940	67.523	129775476	AhSNP6093023	71.245	131685325	Araip.10014022	AT1G11080.2	serine carboxypeptidase-like 31		serine carboxypeptidase-like 31 (scpl31); FUNCTIONS IN: serine-type carboxypeptidase activity; INVOLVED IN: proteolysis; LOCATED IN: endomembrane system; EXPRESSED IN: 17 plant structures; EXPRESSED DURING: 4 anthesis, C globular stage, petal differentiation and expansion stage, E expanded cotyledon stage, D bilateral stage; CONTAINS InterPro DOMAIN/s: Peptidase S10, serine carboxypeptidase (Inte…
qFBNB01	B01	AhSNP5837940	67.523	129775476	AhSNP6093023	71.245	131685325	Araip.10014023	AT3G06860.1	multifunctional protein 2	Encodes a multifunctional protein. Involved in peroxisomal fatty acid beta oxidation. Loss-of-function mutant lacks hydroxyacyl-CoA dehydrogenase activity and have reduced levels of long-chain enoyl-CoA hydratase activity. The mutant has fewer but larger peroxisomes.	multifunctional protein 2 (MFP2); FUNCTIONS IN: enoyl-CoA hydratase activity, 3-hydroxyacyl-CoA dehydrogenase activity; INVOLVED IN: fatty acid beta-oxidation; LOCATED IN: nucleolus, cell wall, peroxisome; EXPRESSED IN: 24 plant structures; EXPRESSED DURING: 14 growth stages; CONTAINS InterPro DOMAIN/s: Enoyl-CoA hydratase/isomerase, conserved site (InterPro:IPR018376), 3-hydroxyacyl-CoA dehydrog…
qFBNB01	B01	AhSNP5837940	67.523	129775476	AhSNP6093023	71.245	131685325	Araip.10014025	AT5G49120.1	Protein of unknown function (DUF581)		Protein of unknown function (DUF581); FUNCTIONS IN: molecular_function unknown; INVOLVED IN: biological_process unknown; LOCATED IN: chloroplast; EXPRESSED IN: 18 plant structures; EXPRESSED DURING: 7 growth stages; CONTAINS InterPro DOMAIN/s: Protein of unknown function DUF581 (InterPro:IPR007650); BEST Arabidopsis thaliana protein match is: Protein of unknown function (DUF581) (TAIR:AT1G78020.1…
qFBNB01	B01	AhSNP5837940	67.523	129775476	AhSNP6093023	71.245	131685325	Araip.10014027	AT5G49130.1	MATE efflux family protein		MATE efflux family protein; FUNCTIONS IN: antiporter activity, drug transmembrane transporter activity, transporter activity; INVOLVED IN: drug transmembrane transport, transmembrane transport; LOCATED IN: membrane; EXPRESSED IN: 11 plant structures; EXPRESSED DURING: 4 anthesis, C globular stage, petal differentiation and expansion stage; CONTAINS InterPro DOMAIN/s: Multi antimicrobial extrusion…
qFBNB01	B01	AhSNP5837940	67.523	129775476	AhSNP6093023	71.245	131685325	Araip.10014028
qFBNB01	B01	AhSNP5837940	67.523	129775476	AhSNP6093023	71.245	131685325	Araip.10014029	AT5G65630.1	global transcription factor group E7	This gene is predicted to encode a bromodomain-containing protein. Plant lines expressing RNAi constructs targeted against GTE7 show some resistance to agrobacterium-mediated root transformation.	global transcription factor group E7 (GTE7); CONTAINS InterPro DOMAIN/s: Bromodomain (InterPro:IPR001487); BEST Arabidopsis thaliana protein match is: global transcription factor group E2 (TAIR:AT5G10550.1); Has 35333 Blast hits to 34131 proteins in 2444 species: Archae - 798; Bacteria - 22429; Metazoa - 974; Fungi - 991; Plants - 531; Viruses - 0; Other Eukaryotes - 9610 (source: NCBI BLink).
qFBNB01	B01	AhSNP5837940	67.523	129775476	AhSNP6093023	71.245	131685325	Araip.10014031	AT2G35740.1	nositol transporter 3		nositol transporter 3 (INT3); FUNCTIONS IN: carbohydrate transmembrane transporter activity, sugar:hydrogen symporter activity; INVOLVED IN: transport, transmembrane transport; LOCATED IN: integral to membrane, membrane; EXPRESSED IN: pollen tube; CONTAINS InterPro DOMAIN/s: Sugar transporter, conserved site (InterPro:IPR005829), Major facilitator superfamily (InterPro:IPR020846), General substra…
qFBNB01	B01	AhSNP5837940	67.523	129775476	AhSNP6093023	71.245	131685325	Araip.10014032	AT4G16480.1	inositol transporter 4	Encodes a high affinity H+:<i>myo</i>-inositol symporter. The only other compound shown to be transported was pinitol, a methylated derivative of <i>myo</i>-inositol.	inositol transporter 4 (INT4); FUNCTIONS IN: carbohydrate transmembrane transporter activity, myo-inositol:hydrogen symporter activity, sugar:hydrogen symporter activity; INVOLVED IN: transport, transmembrane transport; LOCATED IN: plasma membrane, membrane; EXPRESSED IN: 22 plant structures; EXPRESSED DURING: 10 growth stages; CONTAINS InterPro DOMAIN/s: Sugar transporter, conserved site (InterP…
qFBNB01	B01	AhSNP5837940	67.523	129775476	AhSNP6093023	71.245	131685325	Araip.10014034	AT4G16480.1	inositol transporter 4	Encodes a high affinity H+:<i>myo</i>-inositol symporter. The only other compound shown to be transported was pinitol, a methylated derivative of <i>myo</i>-inositol.	inositol transporter 4 (INT4); FUNCTIONS IN: carbohydrate transmembrane transporter activity, myo-inositol:hydrogen symporter activity, sugar:hydrogen symporter activity; INVOLVED IN: transport, transmembrane transport; LOCATED IN: plasma membrane, membrane; EXPRESSED IN: 22 plant structures; EXPRESSED DURING: 10 growth stages; CONTAINS InterPro DOMAIN/s: Sugar transporter, conserved site (InterP…
qFBNB01	B01	AhSNP5837940	67.523	129775476	AhSNP6093023	71.245	131685325	Araip.10014035	AT4G16480.1	inositol transporter 4	Encodes a high affinity H+:<i>myo</i>-inositol symporter. The only other compound shown to be transported was pinitol, a methylated derivative of <i>myo</i>-inositol.	inositol transporter 4 (INT4); FUNCTIONS IN: carbohydrate transmembrane transporter activity, myo-inositol:hydrogen symporter activity, sugar:hydrogen symporter activity; INVOLVED IN: transport, transmembrane transport; LOCATED IN: plasma membrane, membrane; EXPRESSED IN: 22 plant structures; EXPRESSED DURING: 10 growth stages; CONTAINS InterPro DOMAIN/s: Sugar transporter, conserved site (InterP…
qFBNB01	B01	AhSNP5837940	67.523	129775476	AhSNP6093023	71.245	131685325	Araip.10014036	AT4G16480.1	inositol transporter 4	Encodes a high affinity H+:<i>myo</i>-inositol symporter. The only other compound shown to be transported was pinitol, a methylated derivative of <i>myo</i>-inositol.	inositol transporter 4 (INT4); FUNCTIONS IN: carbohydrate transmembrane transporter activity, myo-inositol:hydrogen symporter activity, sugar:hydrogen symporter activity; INVOLVED IN: transport, transmembrane transport; LOCATED IN: plasma membrane, membrane; EXPRESSED IN: 22 plant structures; EXPRESSED DURING: 10 growth stages; CONTAINS InterPro DOMAIN/s: Sugar transporter, conserved site (InterP…
qFBNB01	B01	AhSNP5837940	67.523	129775476	AhSNP6093023	71.245	131685325	Araip.10014037	AT4G16480.1	inositol transporter 4	Encodes a high affinity H+:<i>myo</i>-inositol symporter. The only other compound shown to be transported was pinitol, a methylated derivative of <i>myo</i>-inositol.	inositol transporter 4 (INT4); FUNCTIONS IN: carbohydrate transmembrane transporter activity, myo-inositol:hydrogen symporter activity, sugar:hydrogen symporter activity; INVOLVED IN: transport, transmembrane transport; LOCATED IN: plasma membrane, membrane; EXPRESSED IN: 22 plant structures; EXPRESSED DURING: 10 growth stages; CONTAINS InterPro DOMAIN/s: Sugar transporter, conserved site (InterP…
qFBNB01	B01	AhSNP5837940	67.523	129775476	AhSNP6093023	71.245	131685325	Araip.10014040	AT4G02340.1	alpha/beta-Hydrolases superfamily protein		alpha/beta-Hydrolases superfamily protein; FUNCTIONS IN: epoxide hydrolase activity, catalytic activity; LOCATED IN: peroxisome; EXPRESSED IN: 22 plant structures; EXPRESSED DURING: 13 growth stages; CONTAINS InterPro DOMAIN/s: Epoxide hydrolase-like (InterPro:IPR000639), Alpha/beta hydrolase fold-1 (InterPro:IPR000073); BEST Arabidopsis thaliana protein match is: alpha/beta-Hydrolases superfamil…
qFBNB01	B01	AhSNP5837940	67.523	129775476	AhSNP6093023	71.245	131685325	Araip.10014041	AT3G06840.1			unknown protein; BEST Arabidopsis thaliana protein match is: unknown protein (TAIR:AT5G49170.1); Has 33 Blast hits to 33 proteins in 9 species: Archae - 0; Bacteria - 0; Metazoa - 0; Fungi - 0; Plants - 33; Viruses - 0; Other Eukaryotes - 0 (source: NCBI BLink).
qFBNB01	B01	AhSNP5837940	67.523	129775476	AhSNP6093023	71.245	131685325	Araip.10014044	AT5G27870.1	Plant invertase/pectin methylesterase inhibitor superfamily		Plant invertase/pectin methylesterase inhibitor superfamily; FUNCTIONS IN: enzyme inhibitor activity, pectinesterase activity; INVOLVED IN: cell wall modification; LOCATED IN: cell wall, plant-type cell wall; EXPRESSED IN: 9 plant structures; EXPRESSED DURING: L mature pollen stage, M germinated pollen stage, 4 anthesis, C globular stage, petal differentiation and expansion stage; CONTAINS InterP…
qFBNB01	B01	AhSNP5837940	67.523	129775476	AhSNP6093023	71.245	131685325	Araip.10014050	AT3G06780.1	glycine-rich protein		glycine-rich protein; Has 4376 Blast hits to 2354 proteins in 312 species: Archae - 2; Bacteria - 815; Metazoa - 2096; Fungi - 202; Plants - 751; Viruses - 45; Other Eukaryotes - 465 (source: NCBI BLink).
qFBNB01	B01	AhSNP5837940	67.523	129775476	AhSNP6093023	71.245	131685325	Araip.10014055	AT4G16070.1	Mono-/di-acylglycerol lipase, N-terminal;Lipase, class 3		Mono-/di-acylglycerol lipase, N-terminal;Lipase, class 3; FUNCTIONS IN: triglyceride lipase activity, carboxylesterase activity; INVOLVED IN: lipid catabolic process, lipid metabolic process; CONTAINS InterPro DOMAIN/s: Lipase, class 3 (InterPro:IPR002921), Mono-/di-acylglycerol lipase, N-terminal (InterPro:IPR005592); BEST Arabidopsis thaliana protein match is: Mono-/di-acylglycerol lipase, N-te…
qFBNB01	B01	AhSNP5837940	67.523	129775476	AhSNP6093023	71.245	131685325	Araip.10014057	AT3G16810.1	pumilio 24	Encodes a member of the Arabidopsis Pumilio (APUM) proteins containing PUF domain (eight repeats of approximately 36 amino acids each). PUF proteins regulate both mRNA stability and translation through sequence-specific binding to the 3' UTR of target mRNA transcripts.	pumilio 24 (PUM24); FUNCTIONS IN: RNA binding, binding; LOCATED IN: nucleolus; EXPRESSED IN: 22 plant structures; EXPRESSED DURING: 13 growth stages; CONTAINS InterPro DOMAIN/s: Pumilio RNA-binding repeat (InterPro:IPR001313), Armadillo-like helical (InterPro:IPR011989), Armadillo-type fold (InterPro:IPR016024); BEST Arabidopsis thaliana protein match is: pumilio 5 (TAIR:AT3G20250.1); Has 2337 Bl…
qFBNB01	B01	AhSNP5837940	67.523	129775476	AhSNP6093023	71.245	131685325	Araip.10014061
qFBNB01	B01	AhSNP5837940	67.523	129775476	AhSNP6093023	71.245	131685325	Araip.10014062
qFBNB01	B01	AhSNP5837940	67.523	129775476	AhSNP6093023	71.245	131685325	Araip.10014063
qFBNB01	B01	AhSNP5837940	67.523	129775476	AhSNP6093023	71.245	131685325	Araip.10014064
qFBNB01	B01	AhSNP5837940	67.523	129775476	AhSNP6093023	71.245	131685325	Araip.10014065
qFBNB01	B01	AhSNP5837940	67.523	129775476	AhSNP6093023	71.245	131685325	Araip.10014067	AT1G56280.2	drought-induced 19	Encodes a gene whose transcript level in root and leaves increases to progressive drought stress. The increase in transcript level is independent from abscisic acid level. Sequence is not similar to any protein of known function. It appears to be a member of plant-specific gene family. It's phosphorylated by AtCPK11 in a Ca(2+)-dependent manner at Thr105 and Ser107 within the AtDi19 bipartite nuc…	drought-induced 19; CONTAINS InterPro DOMAIN/s: Drought induced 19/ RING finger protein 114 (InterPro:IPR008598); BEST Arabidopsis thaliana protein match is: Drought-responsive family protein (TAIR:AT3G05700.1).
qFBNB01	B01	AhSNP5837940	67.523	129775476	AhSNP6093023	71.245	131685325	Araip.10014070	AT4G16120.1	COBRA-like protein-7 precursor	putative membrane-anchored cell wall protein	COBRA-like protein-7 precursor (COBL7); FUNCTIONS IN: molecular_function unknown; INVOLVED IN: biological_process unknown; LOCATED IN: anchored to plasma membrane, Golgi apparatus, anchored to membrane; EXPRESSED IN: 25 plant structures; EXPRESSED DURING: 13 growth stages; CONTAINS InterPro DOMAIN/s: Glycosyl-phosphatidyl inositol-anchored, plant (InterPro:IPR006918); BEST Arabidopsis thaliana pr…
qFBNB01	B01	AhSNP5837940	67.523	129775476	AhSNP6093023	71.245	131685325	Araip.10014071	AT5G17400.1	endoplasmic reticulum-adenine nucleotide transporter 1	This gene is predicted to encode an ER-localized adenine nucleotide transporter with six putative transmembrane helices. It appears to act as a ATP:ADP antiporter when expressed in E.coli plasma membranes. Transcript levels for several ER-localized chaperones (e.g. BIP1/2) and other ATP-requiring ER proteins (e.g. CPK2) are reduced in er-ant1 knock-out lines, suggesting a lack of adequate ATP tra…	endoplasmic reticulum-adenine nucleotide transporter 1 (ER-ANT1); CONTAINS InterPro DOMAIN/s: Mitochondrial carrier protein (InterPro:IPR002067), Mitochondrial substrate carrier (InterPro:IPR001993), Mitochondrial substrate/solute carrier (InterPro:IPR018108), Adenine nucleotide translocator 1 (InterPro:IPR002113); BEST Arabidopsis thaliana protein match is: ADP/ATP carrier 3 (TAIR:AT4G28390.1); …
qFBNB01	B01	AhSNP5837940	67.523	129775476	AhSNP6093023	71.245	131685325	Araip.10014072
qFBNB01	B01	AhSNP5837940	67.523	129775476	AhSNP6093023	71.245	131685325	Araip.10014075	AT5G49300.1	GATA transcription factor 16	Encodes a member of the GATA factor family of zinc finger transcription factors.	GATA transcription factor 16 (GATA16); FUNCTIONS IN: sequence-specific DNA binding transcription factor activity; INVOLVED IN: regulation of transcription, DNA-dependent; CONTAINS InterPro DOMAIN/s: Zinc finger, NHR/GATA-type (InterPro:IPR013088), Zinc finger, GATA-type (InterPro:IPR000679); BEST Arabidopsis thaliana protein match is: GATA transcription factor 15 (TAIR:AT3G06740.1); Has 1807 Blas…
qFBNB01	B01	AhSNP5837940	67.523	129775476	AhSNP6093023	71.245	131685325	Araip.10014076	AT5G49320.1	Protein of unknown function (DUF1218)		Protein of unknown function (DUF1218); CONTAINS InterPro DOMAIN/s: Protein of unknown function DUF1218 (InterPro:IPR009606); Has 1807 Blast hits to 1807 proteins in 277 species: Archae - 0; Bacteria - 0; Metazoa - 736; Fungi - 347; Plants - 385; Viruses - 0; Other Eukaryotes - 339 (source: NCBI BLink).
qFBNB01	B01	AhSNP5837940	67.523	129775476	AhSNP6093023	71.245	131685325	Araip.10014078	AT5G49330.1	myb domain protein 111	Member of the R2R3 factor gene family.	myb domain protein 111 (MYB111); CONTAINS InterPro DOMAIN/s: SANT, DNA-binding (InterPro:IPR001005), Homeodomain-like (InterPro:IPR009057), Myb, DNA-binding (InterPro:IPR014778), HTH transcriptional regulator, Myb-type, DNA-binding (InterPro:IPR017930), Homeodomain-related (InterPro:IPR012287), Myb transcription factor (InterPro:IPR015495); BEST Arabidopsis thaliana protein match is: myb domain p…
qFBNB01	B01	AhSNP5837940	67.523	129775476	AhSNP6093023	71.245	131685325	Araip.10014079	AT4G16144.1	associated molecule with the SH3 domain of STAM 3	Encodes AMSH3, a deubiquitinating enzyme that hydrolyzes K48- and K63-linked ubiquitin chains in vitro. Required for intracellular trafficking and vacuole biogenesis.	associated molecule with the SH3 domain of STAM 3 (AMSH3); CONTAINS InterPro DOMAIN/s: Mov34/MPN/PAD-1 (InterPro:IPR000555); BEST Arabidopsis thaliana protein match is: associated molecule with the SH3 domain of STAM 1 (TAIR:AT1G48790.1); Has 901 Blast hits to 707 proteins in 178 species: Archae - 0; Bacteria - 0; Metazoa - 373; Fungi - 228; Plants - 224; Viruses - 0; Other Eukaryotes - 76 (sourc…
qFBNB01	B01	AhSNP5837940	67.523	129775476	AhSNP6093023	71.245	131685325	Araip.10014080	AT5G49340.1	TRICHOME BIREFRINGENCE-LIKE 4	Encodes a member of the TBL (TRICHOME BIREFRINGENCE-LIKE) gene family containing a plant-specific DUF231 (domain of unknown function) domain. TBL gene family has 46 members, two of which (TBR/AT5G06700 and TBL3/AT5G01360) have been shown to be involved in the synthesis and deposition of secondary wall cellulose, presumably by influencing the esterification state of pectic polymers. A nomenclature…	TRICHOME BIREFRINGENCE-LIKE 4 (TBL4); CONTAINS InterPro DOMAIN/s: Protein of unknown function DUF231, plant (InterPro:IPR004253); BEST Arabidopsis thaliana protein match is: Plant protein of unknown function (DUF828) (TAIR:AT5G06700.1); Has 1807 Blast hits to 1807 proteins in 277 species: Archae - 0; Bacteria - 0; Metazoa - 736; Fungi - 347; Plants - 385; Viruses - 0; Other Eukaryotes - 339 (sour…
qFBNB01	B01	AhSNP5837940	67.523	129775476	AhSNP6093023	71.245	131685325	Araip.10014083
qFBNB01	B01	AhSNP5837940	67.523	129775476	AhSNP6093023	71.245	131685325	Araip.10014088	AT3G16910.1	acyl-activating enzyme 7	Encodes a peroxisomal protein with acetyl-CoA synthetase activity that is responsible for the activation of acetate for entry into the glyoxylate cycle.	acyl-activating enzyme 7 (AAE7); FUNCTIONS IN: acetate-CoA ligase activity, AMP binding; INVOLVED IN: glyoxylate cycle, acetate metabolic process; LOCATED IN: peroxisome; EXPRESSED IN: 23 plant structures; EXPRESSED DURING: 14 growth stages; CONTAINS InterPro DOMAIN/s: AMP-dependent synthetase/ligase (InterPro:IPR000873); BEST Arabidopsis thaliana protein match is: acyl activating enzyme 1 (TAIR:…
qFBNB01	B01	AhSNP5837940	67.523	129775476	AhSNP6093023	71.245	131685325	Araip.10014090	AT4G02080.1	secretion-associated RAS super family 2	A member of ARF-like GTPase family. A thaliana has 21 members, in two subfamilies, ARF and ARF-like (ARL) GTPases.	secretion-associated RAS super family 2 (SAR2); FUNCTIONS IN: GTP binding; INVOLVED IN: intracellular protein transport; LOCATED IN: plasma membrane; EXPRESSED IN: 26 plant structures; EXPRESSED DURING: 15 growth stages; CONTAINS InterPro DOMAIN/s: Small GTP-binding protein (InterPro:IPR005225), Small GTPase SAR1-type (InterPro:IPR006687), ARF/SAR superfamily (InterPro:IPR006689); BEST Arabidopsi…
qFBNB01	B01	AhSNP5837940	67.523	129775476	AhSNP6093023	71.245	131685325	Araip.10014091	AT4G02080.1	secretion-associated RAS super family 2	A member of ARF-like GTPase family. A thaliana has 21 members, in two subfamilies, ARF and ARF-like (ARL) GTPases.	secretion-associated RAS super family 2 (SAR2); FUNCTIONS IN: GTP binding; INVOLVED IN: intracellular protein transport; LOCATED IN: plasma membrane; EXPRESSED IN: 26 plant structures; EXPRESSED DURING: 15 growth stages; CONTAINS InterPro DOMAIN/s: Small GTP-binding protein (InterPro:IPR005225), Small GTPase SAR1-type (InterPro:IPR006687), ARF/SAR superfamily (InterPro:IPR006689); BEST Arabidopsi…
qFBNB01	B01	AhSNP5837940	67.523	129775476	AhSNP6093023	71.245	131685325	Araip.10014093	AT3G16950.2	lipoamide dehydrogenase 1	encodes a plastid lipoamide dehydrogenase, subunit of the pyruvate dehydrogenase complex which provides acetyl-CoA for de novo fatty acid biosynthesis. The gene is highly expressed in developing seeds.	lipoamide dehydrogenase 1 (LPD1); CONTAINS InterPro DOMAIN/s: FAD-dependent pyridine nucleotide-disulphide oxidoreductase (InterPro:IPR013027), Pyridine nucleotide-disulphide oxidoreductase, class I, active site (InterPro:IPR012999), Pyridine nucleotide-disulphide oxidoreductase, dimerisation (InterPro:IPR004099), Dihydrolipoamide dehydrogenase (InterPro:IPR006258), FAD/NAD-linked reductase, dime…
qFBNB01	B01	AhSNP5837940	67.523	129775476	AhSNP6093023	71.245	131685325	Araip.10014096	AT5G49400.1	zinc knuckle (CCHC-type) family protein		zinc knuckle (CCHC-type) family protein; FUNCTIONS IN: zinc ion binding, nucleic acid binding; INVOLVED IN: biological_process unknown; LOCATED IN: cellular_component unknown; EXPRESSED IN: 23 plant structures; EXPRESSED DURING: 13 growth stages; CONTAINS InterPro DOMAIN/s: Zinc finger, CCHC-type (InterPro:IPR001878); Has 46316 Blast hits to 20637 proteins in 1119 species: Archae - 19; Bacteria -…
qFBNB01	B01	AhSNP5837940	67.523	129775476	AhSNP6093023	71.245	131685325	Araip.10014097	AT4G16160.1	Mitochondrial import inner membrane translocase subunit Tim17/Tim22/Tim23 family protein	Homologous to pea OEP16 and barley pPORA (OEP16), a member of Arabidopsis OEP16 family. Two OEP16 genes are closely related to each other and are conserved in all land plants, OEP16-2, also named OEP16-S, and OEP16-1 (renamed OEP16-L) are result of the gene duplication event that occurred prior to divergence of bryophytes and seed plants. Predominantly expressed in seed and is not inducible by co…	ATOEP16-2; FUNCTIONS IN: protein transporter activity, P-P-bond-hydrolysis-driven protein transmembrane transporter activity; INVOLVED IN: protein transport; LOCATED IN: plastid outer membrane, mitochondrial inner membrane presequence translocase complex; EXPRESSED IN: 6 plant structures; EXPRESSED DURING: 6 growth stages; CONTAINS InterPro DOMAIN/s: Mitochondrial inner membrane translocase compl…
qFBNB01	B01	AhSNP5837940	67.523	129775476	AhSNP6093023	71.245	131685325	Araip.10014099
qFBNB01	B01	AhSNP5837940	67.523	129775476	AhSNP6093023	71.245	131685325	Araip.10014100
qFBNB01	B01	AhSNP5837940	67.523	129775476	AhSNP6093023	71.245	131685325	Araip.10014101
qFBNB01	B01	AhSNP5837940	67.523	129775476	AhSNP6093023	71.245	131685325	Araip.10014102	AT3G16990.1	Haem oxygenase-like, multi-helical		Haem oxygenase-like, multi-helical; CONTAINS InterPro DOMAIN/s: Haem oxygenase-like, multi-helical (InterPro:IPR016084), TENA/THI-4 protein/Coenzyme PQQ biosynthesis protein C (InterPro:IPR004305); Has 259 Blast hits to 259 proteins in 88 species: Archae - 23; Bacteria - 94; Metazoa - 0; Fungi - 34; Plants - 38; Viruses - 0; Other Eukaryotes - 70 (source: NCBI BLink).
qFBNB01	B01	AhSNP5837940	67.523	129775476	AhSNP6093023	71.245	131685325	Araip.10014104	AT3G50150.1	Plant protein of unknown function (DUF247)		Plant protein of unknown function (DUF247); INVOLVED IN: biological_process unknown; LOCATED IN: mitochondrion; CONTAINS InterPro DOMAIN/s: Protein of unknown function DUF247, plant (InterPro:IPR004158); BEST Arabidopsis thaliana protein match is: Plant protein of unknown function (DUF247) (TAIR:AT3G50170.1); Has 1158 Blast hits to 1035 proteins in 18 species: Archae - 0; Bacteria - 0; Metazoa - …
qFBNB01	B01	AhSNP5837940	67.523	129775476	AhSNP6093023	71.245	131685325	Araip.10014106	AT3G17030.1	Nucleic acid-binding proteins superfamily		Nucleic acid-binding proteins superfamily; CONTAINS InterPro DOMAIN/s: Nucleic acid-binding, OB-fold-like (InterPro:IPR016027); Has 37 Blast hits to 37 proteins in 12 species: Archae - 0; Bacteria - 0; Metazoa - 2; Fungi - 0; Plants - 31; Viruses - 0; Other Eukaryotes - 4 (source: NCBI BLink).
qFBNB01	B01	AhSNP5837940	67.523	129775476	AhSNP6093023	71.245	131685325	Araip.10014107	AT4G28706.1	pfkB-like carbohydrate kinase family protein		pfkB-like carbohydrate kinase family protein; FUNCTIONS IN: kinase activity, ribokinase activity; INVOLVED IN: D-ribose metabolic process; LOCATED IN: chloroplast; EXPRESSED IN: 21 plant structures; EXPRESSED DURING: 13 growth stages; CONTAINS InterPro DOMAIN/s: Carbohydrate/purine kinase (InterPro:IPR011611), Ribokinase (InterPro:IPR002139), Carbohydrate/puine kinase, PfkB, conserved site (Inter…
qFBNB01	B01	AhSNP5837940	67.523	129775476	AhSNP6093023	71.245	131685325	Araip.10014109	AT3G17040.1	high chlorophyll fluorescent 107	It is a RNA tetratricopeptide repeat-containing protein required for normal processing of transcripts from the polycistronic chloroplast psbB-psbT-psbH-petB-petD operon coding for proteins of the photosystem II and cytochrome b6/f complexes. Localizes to the chloroplast membrane. Involved in regulating plastidial gene expression and biogenesis. It binds in the psbT?psbH intercistronic region and …	high chlorophyll fluorescent 107 (HCF107); FUNCTIONS IN: binding; INVOLVED IN: plastid organization, RNA processing, regulation of translation; LOCATED IN: chloroplast, plasma membrane, chloroplast envelope; EXPRESSED IN: 22 plant structures; EXPRESSED DURING: 13 growth stages; CONTAINS InterPro DOMAIN/s: RNA-processing protein, HAT helix (InterPro:IPR003107), Tetratricopeptide-like helical (Inte…
qFBNB01	B01	AhSNP5837940	67.523	129775476	AhSNP6093023	71.245	131685325	Araip.10014111	AT3G04690.1	Malectin/receptor-like protein kinase family protein	Receptor-like kinase required for maintenance of pollen tube growth. Display polar localization at the plasma membrane of the pollen tube tip.	ANXUR1 (ANX1); FUNCTIONS IN: protein serine/threonine kinase activity, protein kinase activity, kinase activity, ATP binding; INVOLVED IN: pollen tube growth; LOCATED IN: apical plasma membrane; EXPRESSED IN: 8 plant structures; EXPRESSED DURING: L mature pollen stage, M germinated pollen stage, 4 anthesis, petal differentiation and expansion stage; CONTAINS InterPro DOMAIN/s: Protein kinase, ATP…
qFBNB01	B01	AhSNP5837940	67.523	129775476	AhSNP6093023	71.245	131685325	Araip.10014115	AT3G20930.1	RNA-binding (RRM/RBD/RNP motifs) family protein	Encodes a unique protein that is both a member of the RIP (RNA-editing interacting protein) family and the RNA recognition motif (RRM)-containing family. It controls the editing extent of 62% of the plastid Cs targeted for editing in Arabidopsis.	RNA-binding (RRM/RBD/RNP motifs) family protein; FUNCTIONS IN: RNA binding, nucleotide binding, nucleic acid binding; INVOLVED IN: biological_process unknown; LOCATED IN: chloroplast; EXPRESSED IN: 22 plant structures; EXPRESSED DURING: 13 growth stages; CONTAINS InterPro DOMAIN/s: RNA recognition motif, RNP-1 (InterPro:IPR000504), Nucleotide-binding, alpha-beta plait (InterPro:IPR012677); BEST A…
qFBNB01	B01	AhSNP5837940	67.523	129775476	AhSNP6093023	71.245	131685325	Araip.10014121
qFBNB01	B01	AhSNP5837940	67.523	129775476	AhSNP6093023	71.245	131685325	Araip.10014126	AT1G44900.1	minichromosome maintenance (MCM2/3/5) family protein	Encodes MCM2 (MINICHROMOSOME MAINTENANCE 2), a protein essential to embryo development. Overexpression results in altered root meristem function.	MINICHROMOSOME MAINTENANCE 2 (MCM2); FUNCTIONS IN: DNA-dependent ATPase activity, DNA binding, ATP binding; INVOLVED IN: in 7 processes; LOCATED IN: nuclear chromatin; EXPRESSED IN: 22 plant structures; EXPRESSED DURING: 12 growth stages; CONTAINS InterPro DOMAIN/s: Nucleic acid-binding, OB-fold-like (InterPro:IPR016027), Nucleic acid-binding, OB-fold (InterPro:IPR012340), DNA-dependent ATPase MC…
qFBNB01	B01	AhSNP5837940	67.523	129775476	AhSNP6093023	71.245	131685325	Araip.10014131	AT4G16280.4	RNA binding;abscisic acid binding	Flowering time control protein (FCA)	RNA binding;abscisic acid binding; CONTAINS InterPro DOMAIN/s: RNA recognition motif, RNP-1 (InterPro:IPR000504), WW/Rsp5/WWP (InterPro:IPR001202), Ribonucleoprotein, BRUNO-like (InterPro:IPR015903), Nucleotide-binding, alpha-beta plait (InterPro:IPR012677); BEST Arabidopsis thaliana protein match is: flowering time control protein-related / FCA gamma-related (TAIR:AT2G47310.1).
qFBNB01	B01	AhSNP5837940	67.523	129775476	AhSNP6093023	71.245	131685325	Araip.10014134	AT3G17130.1	Plant invertase/pectin methylesterase inhibitor superfamily protein		Plant invertase/pectin methylesterase inhibitor superfamily protein; FUNCTIONS IN: enzyme inhibitor activity, pectinesterase inhibitor activity, pectinesterase activity; LOCATED IN: endomembrane system; EXPRESSED IN: 21 plant structures; EXPRESSED DURING: 13 growth stages; CONTAINS InterPro DOMAIN/s: Pectinesterase inhibitor (InterPro:IPR006501); BEST Arabidopsis thaliana protein match is: cell w…
qFBNB01	B01	AhSNP5837940	67.523	129775476	AhSNP6093023	71.245	131685325	Araip.10014135	AT1G47960.1	cell wall / vacuolar inhibitor of fructosidase 1	Plant cell wall (CWI) and vacuolar invertases (VI) play important roles in carbohydrate metabolism, stress responses and sugar signaling. This protein may inhibit their activity.	cell wall / vacuolar inhibitor of fructosidase 1 (C/VIF1); FUNCTIONS IN: enzyme inhibitor activity, pectinesterase inhibitor activity, pectinesterase activity; INVOLVED IN: biological_process unknown; LOCATED IN: cell wall; EXPRESSED IN: 22 plant structures; EXPRESSED DURING: 13 growth stages; CONTAINS InterPro DOMAIN/s: Pectinesterase inhibitor (InterPro:IPR006501); BEST Arabidopsis thaliana pro…
qFBNB01	B01	AhSNP5837940	67.523	129775476	AhSNP6093023	71.245	131685325	Araip.10014136	AT3G17130.1	Plant invertase/pectin methylesterase inhibitor superfamily protein		Plant invertase/pectin methylesterase inhibitor superfamily protein; FUNCTIONS IN: enzyme inhibitor activity, pectinesterase inhibitor activity, pectinesterase activity; LOCATED IN: endomembrane system; EXPRESSED IN: 21 plant structures; EXPRESSED DURING: 13 growth stages; CONTAINS InterPro DOMAIN/s: Pectinesterase inhibitor (InterPro:IPR006501); BEST Arabidopsis thaliana protein match is: cell w…
qFBNB01	B01	AhSNP5837940	67.523	129775476	AhSNP6093023	71.245	131685325	Araip.10014137	AT3G26560.1	ATP-dependent RNA helicase, putative		ATP-dependent RNA helicase, putative; FUNCTIONS IN: in 6 functions; LOCATED IN: cytosol, mitochondrion; EXPRESSED IN: 24 plant structures; EXPRESSED DURING: 15 growth stages; CONTAINS InterPro DOMAIN/s: Helicase-associated domain (InterPro:IPR007502), DNA/RNA helicase, DEAD/DEAH box type, N-terminal (InterPro:IPR011545), Nucleic acid-binding, OB-fold (InterPro:IPR012340), Domain of unknown functi…
qFBNB01	B01	AhSNP5837940	67.523	129775476	AhSNP6093023	71.245	131685325	Araip.10014138	AT3G17130.1	Plant invertase/pectin methylesterase inhibitor superfamily protein		Plant invertase/pectin methylesterase inhibitor superfamily protein; FUNCTIONS IN: enzyme inhibitor activity, pectinesterase inhibitor activity, pectinesterase activity; LOCATED IN: endomembrane system; EXPRESSED IN: 21 plant structures; EXPRESSED DURING: 13 growth stages; CONTAINS InterPro DOMAIN/s: Pectinesterase inhibitor (InterPro:IPR006501); BEST Arabidopsis thaliana protein match is: cell w…
qFBNB01	B01	AhSNP5837940	67.523	129775476	AhSNP6093023	71.245	131685325	Araip.10014139
qFBNB09	B09	AhSNP2644292	64.237	141843648	AhIndel2712399	70.731	143461991	Araip.10037790	AT2G17020.1	F-box/RNI-like superfamily protein		F-box/RNI-like superfamily protein; CONTAINS InterPro DOMAIN/s: F-box domain, cyclin-like (InterPro:IPR001810), F-box domain, Skp2-like (InterPro:IPR022364); BEST Arabidopsis thaliana protein match is: RNI-like superfamily protein (TAIR:AT1G55590.1); Has 4669 Blast hits to 2409 proteins in 221 species: Archae - 0; Bacteria - 377; Metazoa - 1922; Fungi - 539; Plants - 1335; Viruses - 3; Other Euka…
qFBNB09	B09	AhSNP2644292	64.237	141843648	AhIndel2712399	70.731	143461991	Araip.10037791	AT4G38470.1	ACT-like protein tyrosine kinase family protein		ACT-like protein tyrosine kinase family protein; FUNCTIONS IN: protein serine/threonine/tyrosine kinase activity, protein kinase activity; INVOLVED IN: protein amino acid phosphorylation, metabolic process; LOCATED IN: cytosol; EXPRESSED IN: 25 plant structures; EXPRESSED DURING: 15 growth stages; CONTAINS InterPro DOMAIN/s: Serine/threonine-protein kinase domain (InterPro:IPR002290), Amino acid-…
qFBNB09	B09	AhSNP2644292	64.237	141843648	AhIndel2712399	70.731	143461991	Araip.10037793	AT1G78610.1	mechanosensitive channel of small conductance-like 6		mechanosensitive channel of small conductance-like 6 (MSL6); INVOLVED IN: transmembrane transport; LOCATED IN: plasma membrane, membrane; EXPRESSED IN: 23 plant structures; EXPRESSED DURING: 13 growth stages; CONTAINS InterPro DOMAIN/s: Membrane protein, At2g17000, predicted (InterPro:IPR016688), Mechanosensitive ion channel MscS (InterPro:IPR006685), Like-Sm ribonucleoprotein (LSM)-related domai…
qFBNB09	B09	AhSNP2644292	64.237	141843648	AhIndel2712399	70.731	143461991	Araip.10037794	AT1G17120.1	cationic amino acid transporter 8	Encodes a member of the cationic amino acid transporter (CAT) subfamily of amino acid polyamine choline transporters. Does not mediate efficient uptake of basic amino acids in yeast or Xenopus systems but can transport neutral and acidic amino acid analogs.	cationic amino acid transporter 8 (CAT8); FUNCTIONS IN: cationic amino acid transmembrane transporter activity; INVOLVED IN: transport, amino acid transport, transmembrane transport; LOCATED IN: intracellular membrane-bounded organelle, plasma membrane; EXPRESSED IN: 25 plant structures; EXPRESSED DURING: 13 growth stages; CONTAINS InterPro DOMAIN/s: Cationic amino acid transporter (InterPro:IPR0…
qFBNB09	B09	AhSNP2644292	64.237	141843648	AhIndel2712399	70.731	143461991	Araip.10037795	AT5G40820.1	Ataxia telangiectasia-mutated and RAD3-related	Encodes a Arabidopsis ortholog of the ATR protein kinase that is involved in a wide range of responses to DNA damage and plays a central role in cell-cycle regulation. Dominant loss of function alleles identified as suppressors of ALS also exhibit increased tolerance to aluminum. This may be due to the inhibition of terminal differentiation of the root apex upon exposure to Al.	Ataxia telangiectasia-mutated and RAD3-related (ATR); FUNCTIONS IN: protein serine/threonine kinase activity, inositol or phosphatidylinositol kinase activity, binding, phosphotransferase activity, alcohol group as acceptor; INVOLVED IN: in 9 processes; EXPRESSED IN: 10 plant structures; EXPRESSED DURING: 6 growth stages; CONTAINS InterPro DOMAIN/s: Phosphatidylinositol 3-/4-kinase, catalytic (In…
qFBNB09	B09	AhSNP2644292	64.237	141843648	AhIndel2712399	70.731	143461991	Araip.10037796	AT3G54070.1	Ankyrin repeat family protein		Ankyrin repeat family protein; CONTAINS InterPro DOMAIN/s: Ankyrin repeat-containing domain (InterPro:IPR020683), Ankyrin repeat (InterPro:IPR002110); BEST Arabidopsis thaliana protein match is: Ankyrin repeat family protein (TAIR:AT5G35810.1); Has 10613 Blast hits to 6237 proteins in 350 species: Archae - 27; Bacteria - 619; Metazoa - 5584; Fungi - 682; Plants - 1506; Viruses - 31; Other Eukaryo…
qFBNB09	B09	AhSNP2644292	64.237	141843648	AhIndel2712399	70.731	143461991	Araip.10037797	AT3G18670.1	Ankyrin repeat family protein		Ankyrin repeat family protein; CONTAINS InterPro DOMAIN/s: Ankyrin repeat-containing domain (InterPro:IPR020683), Ankyrin repeat (InterPro:IPR002110); BEST Arabidopsis thaliana protein match is: Ankyrin repeat family protein (TAIR:AT5G04700.1); Has 4772 Blast hits to 3121 proteins in 218 species: Archae - 7; Bacteria - 222; Metazoa - 2187; Fungi - 197; Plants - 1396; Viruses - 2; Other Eukaryotes…
qFBNB09	B09	AhSNP2644292	64.237	141843648	AhIndel2712399	70.731	143461991	Araip.10037799	AT4G35140.1	Transducin/WD40 repeat-like superfamily protein		Transducin/WD40 repeat-like superfamily protein; CONTAINS InterPro DOMAIN/s: WD40 repeat 2 (InterPro:IPR019782), WD40 repeat-like-containing domain (InterPro:IPR011046), WD40-repeat-containing domain (InterPro:IPR017986), WD40/YVTN repeat-like-containing domain (InterPro:IPR015943), WD40 repeat (InterPro:IPR001680), WD40 repeat, subgroup (InterPro:IPR019781); BEST Arabidopsis thaliana protein mat…
qFBNB09	B09	AhSNP2644292	64.237	141843648	AhIndel2712399	70.731	143461991	Araip.10037800	AT5G27280.1	Zim17-type zinc finger protein		Zim17-type zinc finger protein; FUNCTIONS IN: molecular_function unknown; INVOLVED IN: biological_process unknown; LOCATED IN: chloroplast; EXPRESSED IN: 22 plant structures; EXPRESSED DURING: 13 growth stages; CONTAINS InterPro DOMAIN/s: Zinc finger, Zim17-type (InterPro:IPR007853); BEST Arabidopsis thaliana protein match is: Zim17-type zinc finger protein (TAIR:AT1G68730.1); Has 1807 Blast hits…
qFBNB09	B09	AhSNP2644292	64.237	141843648	AhIndel2712399	70.731	143461991	Araip.10037804
qFBNB09	B09	AhSNP2644292	64.237	141843648	AhIndel2712399	70.731	143461991	Araip.10037805	AT4G35130.1	Tetratricopeptide repeat (TPR)-like superfamily protein		Tetratricopeptide repeat (TPR)-like superfamily protein; CONTAINS InterPro DOMAIN/s: Pentatricopeptide repeat (InterPro:IPR002885); BEST Arabidopsis thaliana protein match is: Pentatricopeptide repeat (PPR) superfamily protein (TAIR:AT4G18750.1); Has 46569 Blast hits to 13927 proteins in 247 species: Archae - 0; Bacteria - 4; Metazoa - 46; Fungi - 110; Plants - 45942; Viruses - 0; Other Eukaryote…
qFBNB09	B09	AhSNP2644292	64.237	141843648	AhIndel2712399	70.731	143461991	Araip.10037806	AT1G31830.1	Amino acid permease family protein	Encodes POLYAMINE UPTAKE TRANSPORTER 2, an amino acid permease family protein.	Amino acid permease family protein; FUNCTIONS IN: cationic amino acid transmembrane transporter activity; INVOLVED IN: transport, amino acid transport, transmembrane transport; LOCATED IN: membrane; EXPRESSED IN: 24 plant structures; EXPRESSED DURING: 15 growth stages; CONTAINS InterPro DOMAIN/s: Amino acid/polyamine transporter I (InterPro:IPR002293), Amino acid permease domain (InterPro:IPR0048…
qFBNB09	B09	AhSNP2644292	64.237	141843648	AhIndel2712399	70.731	143461991	Araip.10037807	AT5G03470.1	Protein phosphatase 2A regulatory B subunit family protein	Encodes B' regulatory subunit of PP2A (AtB'alpha), putative size of 57 kDa.	ATB' ALPHA; CONTAINS InterPro DOMAIN/s: Protein phosphatase 2A, regulatory B subunit, B56 (InterPro:IPR002554); BEST Arabidopsis thaliana protein match is: Protein phosphatase 2A regulatory B subunit family protein (TAIR:AT3G09880.1); Has 1194 Blast hits to 1162 proteins in 195 species: Archae - 0; Bacteria - 0; Metazoa - 571; Fungi - 171; Plants - 302; Viruses - 0; Other Eukaryotes - 150 (source…
qFBNB09	B09	AhSNP2644292	64.237	141843648	AhIndel2712399	70.731	143461991	Araip.10037811	AT2G20920.1	Protein of unknown function (DUF3353)		Protein of unknown function (DUF3353); LOCATED IN: membrane; EXPRESSED IN: 23 plant structures; EXPRESSED DURING: 15 growth stages; CONTAINS InterPro DOMAIN/s: Protein of unknown function DUF3353 (InterPro:IPR021788); BEST Arabidopsis thaliana protein match is: Protein of unknown function (DUF3353) (TAIR:AT5G23040.1); Has 244 Blast hits to 243 proteins in 75 species: Archae - 0; Bacteria - 107; M…
qFBNB09	B09	AhSNP2644292	64.237	141843648	AhIndel2712399	70.731	143461991	Araip.10037814
qFBNB09	B09	AhSNP2644292	64.237	141843648	AhIndel2712399	70.731	143461991	Araip.10037815
qFBNB09	B09	AhSNP2644292	64.237	141843648	AhIndel2712399	70.731	143461991	Araip.10037816	AT2G16940.1	Splicing factor, CC1-like		Splicing factor, CC1-like; FUNCTIONS IN: RNA binding, nucleotide binding, nucleic acid binding; INVOLVED IN: mRNA processing; LOCATED IN: nucleus; EXPRESSED IN: 24 plant structures; EXPRESSED DURING: 13 growth stages; CONTAINS InterPro DOMAIN/s: RNA recognition motif, RNP-1 (InterPro:IPR000504), Splicing factor, CC1-like (InterPro:IPR006509), Nucleotide-binding, alpha-beta plait (InterPro:IPR0126…
qFBNB09	B09	AhSNP2644292	64.237	141843648	AhIndel2712399	70.731	143461991	Araip.10037817	AT5G05320.1	FAD/NAD(P)-binding oxidoreductase family protein		FAD/NAD(P)-binding oxidoreductase family protein; FUNCTIONS IN: monooxygenase activity; INVOLVED IN: oxidation reduction; LOCATED IN: cellular_component unknown; EXPRESSED IN: 8 plant structures; EXPRESSED DURING: 9 growth stages; CONTAINS InterPro DOMAIN/s: Monooxygenase, FAD-binding (InterPro:IPR002938); BEST Arabidopsis thaliana protein match is: FAD/NAD(P)-binding oxidoreductase family protei…
qFBNB09	B09	AhSNP2644292	64.237	141843648	AhIndel2712399	70.731	143461991	Araip.10037818	AT4G38540.1	FAD/NAD(P)-binding oxidoreductase family protein		FAD/NAD(P)-binding oxidoreductase family protein; FUNCTIONS IN: monooxygenase activity; INVOLVED IN: oxidation reduction; EXPRESSED IN: 15 plant structures; EXPRESSED DURING: 9 growth stages; CONTAINS InterPro DOMAIN/s: Monooxygenase, FAD-binding (InterPro:IPR002938); BEST Arabidopsis thaliana protein match is: FAD/NAD(P)-binding oxidoreductase family protein (TAIR:AT5G05320.1); Has 5392 Blast hi…
qFBNB09	B09	AhSNP2644292	64.237	141843648	AhIndel2712399	70.731	143461991	Araip.10037819	AT4G38540.1	FAD/NAD(P)-binding oxidoreductase family protein		FAD/NAD(P)-binding oxidoreductase family protein; FUNCTIONS IN: monooxygenase activity; INVOLVED IN: oxidation reduction; EXPRESSED IN: 15 plant structures; EXPRESSED DURING: 9 growth stages; CONTAINS InterPro DOMAIN/s: Monooxygenase, FAD-binding (InterPro:IPR002938); BEST Arabidopsis thaliana protein match is: FAD/NAD(P)-binding oxidoreductase family protein (TAIR:AT5G05320.1); Has 5392 Blast hi…
qFBNB09	B09	AhSNP2644292	64.237	141843648	AhIndel2712399	70.731	143461991	Araip.10037820	AT5G05320.1	FAD/NAD(P)-binding oxidoreductase family protein		FAD/NAD(P)-binding oxidoreductase family protein; FUNCTIONS IN: monooxygenase activity; INVOLVED IN: oxidation reduction; LOCATED IN: cellular_component unknown; EXPRESSED IN: 8 plant structures; EXPRESSED DURING: 9 growth stages; CONTAINS InterPro DOMAIN/s: Monooxygenase, FAD-binding (InterPro:IPR002938); BEST Arabidopsis thaliana protein match is: FAD/NAD(P)-binding oxidoreductase family protei…
qFBNB09	B09	AhSNP2644292	64.237	141843648	AhIndel2712399	70.731	143461991	Araip.10037821	AT2G16920.1	ubiquitin-conjugating enzyme 23		ubiquitin-conjugating enzyme 23 (UBC23); FUNCTIONS IN: ubiquitin-protein ligase activity, small conjugating protein ligase activity; INVOLVED IN: regulation of protein metabolic process, post-translational protein modification; LOCATED IN: cellular_component unknown; EXPRESSED IN: 24 plant structures; EXPRESSED DURING: 15 growth stages; CONTAINS InterPro DOMAIN/s: Ubiquitin-conjugating enzyme/RWD…
qFBNB09	B09	AhSNP2644292	64.237	141843648	AhIndel2712399	70.731	143461991	Araip.10037823	AT4G35110.4	Arabidopsis phospholipase-like protein (PEARLI 4) family		Arabidopsis phospholipase-like protein (PEARLI 4) family; FUNCTIONS IN: molecular_function unknown; INVOLVED IN: response to karrikin; LOCATED IN: cellular_component unknown; EXPRESSED IN: 15 plant structures; EXPRESSED DURING: 10 growth stages; CONTAINS InterPro DOMAIN/s: Phospholipase-like, arabidopsis (InterPro:IPR007942); BEST Arabidopsis thaliana protein match is: Arabidopsis phospholipase-l…
qFBNB09	B09	AhSNP2644292	64.237	141843648	AhIndel2712399	70.731	143461991	Araip.10037824	AT2G16860.1	GCIP-interacting family protein		GCIP-interacting family protein; CONTAINS InterPro DOMAIN/s: mRNA splicing factor SYF2 (InterPro:IPR013260); Has 2586 Blast hits to 2013 proteins in 293 species: Archae - 27; Bacteria - 123; Metazoa - 700; Fungi - 265; Plants - 138; Viruses - 7; Other Eukaryotes - 1326 (source: NCBI BLink).
qFBNB09	B09	AhSNP2644292	64.237	141843648	AhIndel2712399	70.731	143461991	Araip.10037832	AT4G33950.1	Protein kinase superfamily protein	Encodes calcium-independent ABA-activated protein kinase, a member of SNF1-related protein kinases (SnRK2) whose activity is activated by ionic (salt) and non-ionic (mannitol) osmotic stress. Mutations disrupted ABA induction of stomatal closure as well as ABA inhibition of light-induced stomatal opening. However, regulation of stomatal opening/closing by light or CO(2) is not affected in these m…	OPEN STOMATA 1 (OST1); FUNCTIONS IN: calcium-dependent protein serine/threonine kinase activity, protein kinase activity, kinase activity; INVOLVED IN: in 14 processes; LOCATED IN: cytosol, nucleus, cytoplasm; EXPRESSED IN: 25 plant structures; EXPRESSED DURING: 14 growth stages; CONTAINS InterPro DOMAIN/s: Protein kinase, ATP binding site (InterPro:IPR017441), Serine/threonine-protein kinase dom…
qFBNB09	B09	AhSNP2644292	64.237	141843648	AhIndel2712399	70.731	143461991	Araip.10037833	AT2G02050.1	NADH-ubiquinone oxidoreductase B18 subunit, putative		NADH-ubiquinone oxidoreductase B18 subunit, putative; FUNCTIONS IN: NADH dehydrogenase activity, NADH dehydrogenase (ubiquinone) activity; INVOLVED IN: mitochondrial electron transport, NADH to ubiquinone, photorespiration; LOCATED IN: mitochondrion, mitochondrial membrane, mitochondrial respiratory chain complex I, respiratory chain complex I; EXPRESSED IN: 25 plant structures; EXPRESSED DURING:…
qFBNB09	B09	AhSNP2644292	64.237	141843648	AhIndel2712399	70.731	143461991	Araip.10037838	AT1G14600.1	Homeodomain-like superfamily protein		Homeodomain-like superfamily protein; CONTAINS InterPro DOMAIN/s: Myb, DNA-binding (InterPro:IPR014778), Homeodomain-like (InterPro:IPR009057), Homeodomain-related (InterPro:IPR012287), HTH transcriptional regulator, Myb-type, DNA-binding (InterPro:IPR017930), Myb-like DNA-binding domain, SHAQKYF class (InterPro:IPR006447); BEST Arabidopsis thaliana protein match is: Homeodomain-like superfamily …
qFBNB09	B09	AhSNP2644292	64.237	141843648	AhIndel2712399	70.731	143461991	Araip.10037839
qFBNB09	B09	AhSNP2644292	64.237	141843648	AhIndel2712399	70.731	143461991	Araip.10037841
qFBNB09	B09	AhSNP2644292	64.237	141843648	AhIndel2712399	70.731	143461991	Araip.10037843
qFBNB09	B09	AhSNP2644292	64.237	141843648	AhIndel2712399	70.731	143461991	Araip.10037846	AT4G24175.1			unknown protein; CONTAINS InterPro DOMAIN/s: Uncharacterised protein family UPF0307 (InterPro:IPR006839); Has 30201 Blast hits to 17322 proteins in 780 species: Archae - 12; Bacteria - 1396; Metazoa - 17338; Fungi - 3422; Plants - 5037; Viruses - 0; Other Eukaryotes - 2996 (source: NCBI BLink).
qFBNB09	B09	AhSNP2644292	64.237	141843648	AhIndel2712399	70.731	143461991	Araip.10037848	AT1G14590.1	Nucleotide-diphospho-sugar transferase family protein		Nucleotide-diphospho-sugar transferase family protein; CONTAINS InterPro DOMAIN/s: Nucleotide-diphospho-sugar transferase, predicted (InterPro:IPR005069); BEST Arabidopsis thaliana protein match is: Nucleotide-diphospho-sugar transferase family protein (TAIR:AT2G02061.1); Has 314 Blast hits to 308 proteins in 24 species: Archae - 0; Bacteria - 0; Metazoa - 0; Fungi - 0; Plants - 294; Viruses - 0;…
qFBNB09	B09	AhSNP2644292	64.237	141843648	AhIndel2712399	70.731	143461991	Araip.10037850	AT5G37570.1	Pentatricopeptide repeat (PPR-like) superfamily protein		Pentatricopeptide repeat (PPR-like) superfamily protein; CONTAINS InterPro DOMAIN/s: Pentatricopeptide repeat (InterPro:IPR002885); BEST Arabidopsis thaliana protein match is: Tetratricopeptide repeat (TPR)-like superfamily protein (TAIR:AT3G29230.1); Has 1807 Blast hits to 1807 proteins in 277 species: Archae - 0; Bacteria - 0; Metazoa - 736; Fungi - 347; Plants - 385; Viruses - 0; Other Eukaryo…
qFBNB09	B09	AhSNP2644292	64.237	141843648	AhIndel2712399	70.731	143461991	Araip.10037852
qFBNB09	B09	AhSNP2644292	64.237	141843648	AhIndel2712399	70.731	143461991	Araip.10037855	AT2G35130.1	Tetratricopeptide repeat (TPR)-like superfamily protein		Tetratricopeptide repeat (TPR)-like superfamily protein; FUNCTIONS IN: molecular_function unknown; INVOLVED IN: biological_process unknown; LOCATED IN: endomembrane system; CONTAINS InterPro DOMAIN/s: Pentatricopeptide repeat (InterPro:IPR002885); BEST Arabidopsis thaliana protein match is: Pentatricopeptide repeat (PPR) superfamily protein (TAIR:AT5G02860.1); Has 54782 Blast hits to 14810 protei…
qFBNB09	B09	AhSNP2644292	64.237	141843648	AhIndel2712399	70.731	143461991	Araip.10037856	AT3G54250.1	GHMP kinase family protein		GHMP kinase family protein; FUNCTIONS IN: diphosphomevalonate decarboxylase activity, kinase activity, ATP binding; INVOLVED IN: isoprenoid biosynthetic process, phosphorylation; LOCATED IN: cellular_component unknown; EXPRESSED IN: 19 plant structures; EXPRESSED DURING: 9 growth stages; CONTAINS InterPro DOMAIN/s: Diphosphomevalonate decarboxylase (InterPro:IPR005935), Ribosomal protein S5 domai…
qFBNB09	B09	AhSNP2644292	64.237	141843648	AhIndel2712399	70.731	143461991	Araip.10037857	AT3G54260.1	TRICHOME BIREFRINGENCE-LIKE 36	Encodes a member of the TBL (TRICHOME BIREFRINGENCE-LIKE) gene family containing a plant-specific DUF231 (domain of unknown function) domain. TBL gene family has 46 members, two of which (TBR/AT5G06700 and TBL3/AT5G01360) have been shown to be involved in the synthesis and deposition of secondary wall cellulose, presumably by influencing the esterification state of pectic polymers. A nomenclature…	TRICHOME BIREFRINGENCE-LIKE 36 (TBL36); INVOLVED IN: biological_process unknown; LOCATED IN: endomembrane system; EXPRESSED IN: 19 plant structures; EXPRESSED DURING: 13 growth stages; CONTAINS InterPro DOMAIN/s: Protein of unknown function DUF231, plant (InterPro:IPR004253); BEST Arabidopsis thaliana protein match is: TRICHOME BIREFRINGENCE-LIKE 43 (TAIR:AT2G30900.1); Has 1361 Blast hits to 1313…
qFBNB09	B09	AhSNP2644292	64.237	141843648	AhIndel2712399	70.731	143461991	Araip.10037862
qFBNB09	B09	AhSNP2644292	64.237	141843648	AhIndel2712399	70.731	143461991	Araip.10037864	AT5G04740.1	ACT domain-containing protein	Encodes a ACT domain-containing protein. The ACT domain, named after bacterial aspartate kinase, chorismate mutase and TyrA (prephenate dehydrogenase), is a regulatory domain that serves as an amino acid-binding site in feedback-regulated amino acid metabolic enzymes.	ACT domain-containing protein; FUNCTIONS IN: amino acid binding; INVOLVED IN: metabolic process; LOCATED IN: chloroplast thylakoid membrane, chloroplast stroma, chloroplast; EXPRESSED IN: 22 plant structures; EXPRESSED DURING: 13 growth stages; CONTAINS InterPro DOMAIN/s: Amino acid-binding ACT (InterPro:IPR002912); BEST Arabidopsis thaliana protein match is: uridylyltransferase-related (TAIR:AT1…
qFBNB09	B09	AhSNP2644292	64.237	141843648	AhIndel2712399	70.731	143461991	Araip.10037868
qFBNB09	B09	AhSNP2644292	64.237	141843648	AhIndel2712399	70.731	143461991	Araip.10037869	AT2G27510.1	ferredoxin 3		ferredoxin 3 (FD3); FUNCTIONS IN: electron carrier activity, iron-sulfur cluster binding, 2 iron, 2 sulfur cluster binding; INVOLVED IN: electron transport chain; LOCATED IN: chloroplast; EXPRESSED IN: 22 plant structures; EXPRESSED DURING: 13 growth stages; CONTAINS InterPro DOMAIN/s: 2Fe-2S ferredoxin, iron-sulphur binding site (InterPro:IPR006058), Ferredoxin (InterPro:IPR001041), Ferredoxin […
qFBNB09	B09	AhSNP2644292	64.237	141843648	AhIndel2712399	70.731	143461991	Araip.10037870	AT4G18590.1	Nucleic acid-binding, OB-fold-like protein		Nucleic acid-binding, OB-fold-like protein; CONTAINS InterPro DOMAIN/s: Replication factor A protein 3 (InterPro:IPR013970), Nucleic acid-binding, OB-fold-like (InterPro:IPR016027); BEST Arabidopsis thaliana protein match is: Nucleic acid-binding, OB-fold-like protein (TAIR:AT3G52630.2); Has 94 Blast hits to 94 proteins in 37 species: Archae - 0; Bacteria - 0; Metazoa - 27; Fungi - 2; Plants - 56…
qFBNB09	B09	AhSNP2644292	64.237	141843648	AhIndel2712399	70.731	143461991	Araip.10037871
qFBNB09	B09	AhSNP2644292	64.237	141843648	AhIndel2712399	70.731	143461991	Araip.10037875	AT5G05010.2	clathrin adaptor complexes medium subunit family protein		clathrin adaptor complexes medium subunit family protein; INVOLVED IN: intracellular protein transport, transport, vesicle-mediated transport; LOCATED IN: membrane; EXPRESSED IN: 24 plant structures; EXPRESSED DURING: 14 growth stages; CONTAINS InterPro DOMAIN/s: Clathrin adaptor, mu subunit, C-terminal (InterPro:IPR008968), Longin-like (InterPro:IPR011012); Has 717 Blast hits to 709 proteins in …
qFBNB09	B09	AhSNP2644292	64.237	141843648	AhIndel2712399	70.731	143461991	Araip.10037879
qFBNB09	B09	AhSNP2644292	64.237	141843648	AhIndel2712399	70.731	143461991	Araip.10037881	AT3G10600.1	cationic amino acid transporter 7	Encodes a member of the cationic amino acid transporter (CAT) subfamily of amino acid polyamine choline transporters.	cationic amino acid transporter 7 (CAT7); FUNCTIONS IN: cationic amino acid transmembrane transporter activity; INVOLVED IN: transport, amino acid transport, transmembrane transport; LOCATED IN: membrane; EXPRESSED IN: 7 plant structures; EXPRESSED DURING: LP.02 two leaves visible, petal differentiation and expansion stage; CONTAINS InterPro DOMAIN/s: Cationic amino acid transporter (InterPro:IPR…
qFBNB09	B09	AhSNP2644292	64.237	141843648	AhIndel2712399	70.731	143461991	Araip.10037882	AT5G04780.1	Pentatricopeptide repeat (PPR) superfamily protein		Pentatricopeptide repeat (PPR) superfamily protein; INVOLVED IN: biological_process unknown; LOCATED IN: chloroplast; CONTAINS InterPro DOMAIN/s: Pentatricopeptide repeat (InterPro:IPR002885); BEST Arabidopsis thaliana protein match is: Tetratricopeptide repeat (TPR)-like superfamily protein (TAIR:AT4G02750.1); Has 38256 Blast hits to 13510 proteins in 241 species: Archae - 0; Bacteria - 13; Meta…
qFBNB09	B09	AhSNP2644292	64.237	141843648	AhIndel2712399	70.731	143461991	Araip.10037884
qFBNB09	B09	AhSNP2644292	64.237	141843648	AhIndel2712399	70.731	143461991	Araip.10037885
qFBNB09	B09	AhSNP2644292	64.237	141843648	AhIndel2712399	70.731	143461991	Araip.10037886
qFBNB09	B09	AhSNP2644292	64.237	141843648	AhIndel2712399	70.731	143461991	Araip.10037888	AT3G20020.1	protein arginine methyltransferase 6		protein arginine methyltransferase 6 (PRMT6); FUNCTIONS IN: protein methyltransferase activity, methyltransferase activity; INVOLVED IN: protein amino acid methylation; LOCATED IN: cytoplasm; EXPRESSED IN: 19 plant structures; EXPRESSED DURING: 7 growth stages; CONTAINS InterPro DOMAIN/s: Ribosomal L11 methyltransferase, PrmA (InterPro:IPR010456); BEST Arabidopsis thaliana protein match is: prote…
qFBNB09	B09	AhSNP2644292	64.237	141843648	AhIndel2712399	70.731	143461991	Araip.10037890	AT5G04820.1	ovate family protein 13		ovate family protein 13 (OFP13); INVOLVED IN: biological_process unknown; LOCATED IN: endomembrane system; EXPRESSED IN: 23 plant structures; EXPRESSED DURING: 14 growth stages; CONTAINS InterPro DOMAIN/s: Protein of unknown function DUF623 (InterPro:IPR006458); BEST Arabidopsis thaliana protein match is: ovate family protein 15 (TAIR:AT2G36050.1); Has 1807 Blast hits to 1807 proteins in 277 spec…
qFBNB09	B09	AhSNP2644292	64.237	141843648	AhIndel2712399	70.731	143461991	Araip.10037891	AT5G04310.1	Pectin lyase-like superfamily protein		Pectin lyase-like superfamily protein; CONTAINS InterPro DOMAIN/s: Pectin lyase fold/virulence factor (InterPro:IPR011050), AmbAllergen (InterPro:IPR018082), Pectate lyase/Amb allergen (InterPro:IPR002022), Pectin lyase fold (InterPro:IPR012334); BEST Arabidopsis thaliana protein match is: Pectin lyase-like superfamily protein (TAIR:AT3G54920.1); Has 1753 Blast hits to 1747 proteins in 285 specie…
qFBNB09	B09	AhSNP2644292	64.237	141843648	AhIndel2712399	70.731	143461991	Araip.10037898	AT1G68660.1	Ribosomal protein L12/ ATP-dependent Clp protease adaptor protein ClpS family protein		Ribosomal protein L12/ ATP-dependent Clp protease adaptor protein ClpS family protein; FUNCTIONS IN: molecular_function unknown; INVOLVED IN: protein catabolic process; EXPRESSED IN: 23 plant structures; EXPRESSED DURING: 14 growth stages; CONTAINS InterPro DOMAIN/s: Adaptor protein ClpS, core (InterPro:IPR003769), Ribosomal protein L7/L12, C-terminal/adaptor protein ClpS-like (InterPro:IPR014719…
qFBNB09	B09	AhSNP2644292	64.237	141843648	AhIndel2712399	70.731	143461991	Araip.10037900	AT1G25510.1	Eukaryotic aspartyl protease family protein		Eukaryotic aspartyl protease family protein; FUNCTIONS IN: aspartic-type endopeptidase activity; INVOLVED IN: proteolysis; LOCATED IN: endomembrane system; EXPRESSED IN: 13 plant structures; EXPRESSED DURING: 6 growth stages; CONTAINS InterPro DOMAIN/s: Peptidase aspartic (InterPro:IPR021109), Peptidase aspartic, catalytic (InterPro:IPR009007), Peptidase A1 (InterPro:IPR001461); BEST Arabidopsis …
qFBNB09	B09	AhSNP2644292	64.237	141843648	AhIndel2712399	70.731	143461991	Araip.10037902	AT3G52970.1	cytochrome P450, family 76, subfamily G, polypeptide 1	member of CYP76G	cytochrome P450, family 76, subfamily G, polypeptide 1 (CYP76G1); FUNCTIONS IN: electron carrier activity, monooxygenase activity, iron ion binding, oxygen binding, heme binding; INVOLVED IN: oxidation reduction; LOCATED IN: endomembrane system; EXPRESSED IN: stem, root; CONTAINS InterPro DOMAIN/s: Cytochrome P450 (InterPro:IPR001128), Cytochrome P450, conserved site (InterPro:IPR017972), Cytochr…
qFBNB09	B09	AhSNP2644292	64.237	141843648	AhIndel2712399	70.731	143461991	Araip.10037903	AT3G61040.1	cytochrome P450, family 76, subfamily C, polypeptide 7	encodes a protein with cytochrome P450 domain	cytochrome P450, family 76, subfamily C, polypeptide 7 (CYP76C7); FUNCTIONS IN: electron carrier activity, monooxygenase activity, iron ion binding, oxygen binding, heme binding; INVOLVED IN: oxidation reduction; LOCATED IN: endomembrane system; CONTAINS InterPro DOMAIN/s: Cytochrome P450 (InterPro:IPR001128), Cytochrome P450, E-class, group I (InterPro:IPR002401), Cytochrome P450, conserved site…
qFBNB09	B09	AhSNP2644292	64.237	141843648	AhIndel2712399	70.731	143461991	Araip.10037904	AT3G61040.1	cytochrome P450, family 76, subfamily C, polypeptide 7	encodes a protein with cytochrome P450 domain	cytochrome P450, family 76, subfamily C, polypeptide 7 (CYP76C7); FUNCTIONS IN: electron carrier activity, monooxygenase activity, iron ion binding, oxygen binding, heme binding; INVOLVED IN: oxidation reduction; LOCATED IN: endomembrane system; CONTAINS InterPro DOMAIN/s: Cytochrome P450 (InterPro:IPR001128), Cytochrome P450, E-class, group I (InterPro:IPR002401), Cytochrome P450, conserved site…
qFBNB09	B09	AhSNP2644292	64.237	141843648	AhIndel2712399	70.731	143461991	Araip.10037905	AT1G25500.2	Plasma-membrane choline transporter family protein		Plasma-membrane choline transporter family protein; INVOLVED IN: biological_process unknown; LOCATED IN: chloroplast; EXPRESSED IN: 23 plant structures; EXPRESSED DURING: 15 growth stages; CONTAINS InterPro DOMAIN/s: Protein of unknown function DUF580 (InterPro:IPR007603); BEST Arabidopsis thaliana protein match is: Plasma-membrane choline transporter family protein (TAIR:AT5G13760.1); Has 973 Bl…
qFBNB09	B09	AhSNP2644292	64.237	141843648	AhIndel2712399	70.731	143461991	Araip.10037906	AT1G68640.1	bZIP transcription factor family protein	Encodes bZIP-transcription factor. Mutant plants have extra floral organs. PAN is essential for AG activation in early flowers of short-day-grown plants.	PERIANTHIA (PAN); CONTAINS InterPro DOMAIN/s: Basic-leucine zipper (bZIP) transcription factor (InterPro:IPR004827), bZIP transcription factor, bZIP-1 (InterPro:IPR011616); BEST Arabidopsis thaliana protein match is: TGACG motif-binding factor 6 (TAIR:AT3G12250.2); Has 796 Blast hits to 796 proteins in 79 species: Archae - 0; Bacteria - 0; Metazoa - 4; Fungi - 33; Plants - 710; Viruses - 0; Other…
qFBNB09	B09	AhSNP2644292	64.237	141843648	AhIndel2712399	70.731	143461991	Araip.10037908	AT5G16080.1	carboxyesterase 17		carboxyesterase 17 (CXE17); FUNCTIONS IN: hydrolase activity; INVOLVED IN: metabolic process; LOCATED IN: cellular_component unknown; EXPRESSED IN: 11 plant structures; EXPRESSED DURING: 4 anthesis, petal differentiation and expansion stage; CONTAINS InterPro DOMAIN/s: Lipase, GDXG, active site (InterPro:IPR002168), Alpha/beta hydrolase fold-3 (InterPro:IPR013094); BEST Arabidopsis thaliana prote…
qFBNB09	B09	AhSNP2644292	64.237	141843648	AhIndel2712399	70.731	143461991	Araip.10037915	AT3G25860.1	2-oxoacid dehydrogenases acyltransferase family protein	Nuclear encoded dihydrolipoamide S-acetyltransferase (LTA2) that encodes teh Pyruvate Decarboxylase E2 subunit. Mutant has embryo defect.	LTA2; FUNCTIONS IN: dihydrolipoyllysine-residue acetyltransferase activity; INVOLVED IN: metabolic process, acetyl-CoA biosynthetic process from pyruvate; LOCATED IN: cytosolic ribosome, chloroplast stroma, chloroplast, membrane, chloroplast envelope; EXPRESSED IN: 24 plant structures; EXPRESSED DURING: 15 growth stages; CONTAINS InterPro DOMAIN/s: 2-oxo acid dehydrogenase, lipoyl-binding site (I…
qFBNB09	B09	AhSNP2644292	64.237	141843648	AhIndel2712399	70.731	143461991	Araip.10037919	AT1G68560.1	alpha-xylosidase 1	Encodes a bifunctional alpha-l-arabinofuranosidase/beta-d-xylosidase that belongs to family 3 of glycoside hydrolases.	alpha-xylosidase 1 (XYL1); FUNCTIONS IN: xyloglucan 1,6-alpha-xylosidase activity, xylan 1,4-beta-xylosidase activity, alpha-N-arabinofuranosidase activity, hydrolase activity, hydrolyzing O-glycosyl compounds; INVOLVED IN: response to cadmium ion, xylan catabolic process, xyloglucan metabolic process; LOCATED IN: apoplast, cell wall, chloroplast, plant-type cell wall; EXPRESSED IN: 26 plant stru…
qFBNB09	B09	AhSNP2644292	64.237	141843648	AhIndel2712399	70.731	143461991	Araip.10037920	AT1G68560.1	alpha-xylosidase 1	Encodes a bifunctional alpha-l-arabinofuranosidase/beta-d-xylosidase that belongs to family 3 of glycoside hydrolases.	alpha-xylosidase 1 (XYL1); FUNCTIONS IN: xyloglucan 1,6-alpha-xylosidase activity, xylan 1,4-beta-xylosidase activity, alpha-N-arabinofuranosidase activity, hydrolase activity, hydrolyzing O-glycosyl compounds; INVOLVED IN: response to cadmium ion, xylan catabolic process, xyloglucan metabolic process; LOCATED IN: apoplast, cell wall, chloroplast, plant-type cell wall; EXPRESSED IN: 26 plant stru…
qFBNB09	B09	AhSNP2644292	64.237	141843648	AhIndel2712399	70.731	143461991	Araip.10037921	AT1G68560.1	alpha-xylosidase 1	Encodes a bifunctional alpha-l-arabinofuranosidase/beta-d-xylosidase that belongs to family 3 of glycoside hydrolases.	alpha-xylosidase 1 (XYL1); FUNCTIONS IN: xyloglucan 1,6-alpha-xylosidase activity, xylan 1,4-beta-xylosidase activity, alpha-N-arabinofuranosidase activity, hydrolase activity, hydrolyzing O-glycosyl compounds; INVOLVED IN: response to cadmium ion, xylan catabolic process, xyloglucan metabolic process; LOCATED IN: apoplast, cell wall, chloroplast, plant-type cell wall; EXPRESSED IN: 26 plant stru…
qFBNB09	B09	AhSNP2644292	64.237	141843648	AhIndel2712399	70.731	143461991	Araip.10037922
qFBNB09	B09	AhSNP2644292	64.237	141843648	AhIndel2712399	70.731	143461991	Araip.10037925
qFBNB09	B09	AhSNP2644292	64.237	141843648	AhIndel2712399	70.731	143461991	Araip.10037926	AT1G68550.2	Integrase-type DNA-binding superfamily protein	encodes a member of the ERF (ethylene response factor) subfamily B-6 of ERF/AP2 transcription factor family. The protein contains one AP2 domain. There are 12 members in this subfamily including RAP2.11.	Integrase-type DNA-binding superfamily protein; FUNCTIONS IN: DNA binding, sequence-specific DNA binding transcription factor activity; INVOLVED IN: regulation of transcription, DNA-dependent; LOCATED IN: nucleus; EXPRESSED IN: sperm cell; CONTAINS InterPro DOMAIN/s: DNA-binding, integrase-type (InterPro:IPR016177), Pathogenesis-related transcriptional factor/ERF, DNA-binding (InterPro:IPR001471)…
qFBNB09	B09	AhSNP2644292	64.237	141843648	AhIndel2712399	70.731	143461991	Araip.10037927	AT1G68530.1	3-ketoacyl-CoA synthase 6	Encodes KCS6, a member of the 3-ketoacyl-CoA synthase family involved in the biosynthesis of VLCFA (very long chain fatty acids).	3-ketoacyl-CoA synthase 6 (KCS6); FUNCTIONS IN: transferase activity, transferring acyl groups other than amino-acyl groups, catalytic activity; INVOLVED IN: in 7 processes; LOCATED IN: endoplasmic reticulum; EXPRESSED IN: 29 plant structures; EXPRESSED DURING: 13 growth stages; CONTAINS InterPro DOMAIN/s: Thiolase-like (InterPro:IPR016039), Very-long-chain 3-ketoacyl-CoA synthase (InterPro:IPR01…
qFBNB09	B09	AhSNP2644292	64.237	141843648	AhIndel2712399	70.731	143461991	Araip.10037928	AT2G17790.1	VPS35 homolog A	Encodes a protein with similarity to yeast VPS35 which encodes a component of the retromer involved in retrograde endosomal transport. Mutants partially suppress the loss of VTI11 function in Arabidopsis and restores gravitropism in the double mutant.	VPS35 homolog A (VPS35A); CONTAINS InterPro DOMAIN/s: Vacuolar protein sorting-associated protein 35 (InterPro:IPR005378); BEST Arabidopsis thaliana protein match is: VPS35 homolog B (TAIR:AT1G75850.1); Has 618 Blast hits to 509 proteins in 212 species: Archae - 0; Bacteria - 0; Metazoa - 194; Fungi - 224; Plants - 73; Viruses - 0; Other Eukaryotes - 127 (source: NCBI BLink).
qFBNB09	B09	AhSNP2644292	64.237	141843648	AhIndel2712399	70.731	143461991	Araip.10037929	AT1G25440.1	B-box type zinc finger protein with CCT domain		B-box type zinc finger protein with CCT domain; FUNCTIONS IN: sequence-specific DNA binding transcription factor activity, zinc ion binding; INVOLVED IN: regulation of transcription; LOCATED IN: membrane; EXPRESSED IN: leaf; CONTAINS InterPro DOMAIN/s: CCT domain (InterPro:IPR010402), Zinc finger, B-box (InterPro:IPR000315); BEST Arabidopsis thaliana protein match is: B-box type zinc finger prote…
qFBNB09	B09	AhSNP2644292	64.237	141843648	AhIndel2712399	70.731	143461991	Araip.10037931
qFBNB09	B09	AhSNP2644292	64.237	141843648	AhIndel2712399	70.731	143461991	Araip.10037938	AT1G68480.1	C2H2 and C2HC zinc fingers superfamily protein	Encodes a putative zinc finger transcription factor that is necessary for proper lateral organ shape and is sufficient to induce the proliferation of lateral organ tissue. Together with NUB, it is involved in stamen and carpel development.	JAGGED (JAG); CONTAINS InterPro DOMAIN/s: Zinc finger, C2H2-like (InterPro:IPR015880), Zinc finger, C2H2-type (InterPro:IPR007087); BEST Arabidopsis thaliana protein match is: C2H2 and C2HC zinc fingers superfamily protein (TAIR:AT1G13400.1); Has 723 Blast hits to 723 proteins in 72 species: Archae - 0; Bacteria - 6; Metazoa - 56; Fungi - 19; Plants - 626; Viruses - 0; Other Eukaryotes - 16 (sour…
qFBNB09	B09	AhSNP2644292	64.237	141843648	AhIndel2712399	70.731	143461991	Araip.10037792
qFBNB09	B09	AhSNP2644292	64.237	141843648	AhIndel2712399	70.731	143461991	Araip.10037798	AT2G17033.2	pentatricopeptide (PPR) repeat-containing protein		pentatricopeptide (PPR) repeat-containing protein; CONTAINS InterPro DOMAIN/s: Pentatricopeptide repeat (InterPro:IPR002885), Smr protein/MutS2 C-terminal (InterPro:IPR002625); BEST Arabidopsis thaliana protein match is: Pentatricopeptide repeat (PPR) superfamily protein (TAIR:AT5G48730.1); Has 2363 Blast hits to 1770 proteins in 90 species: Archae - 0; Bacteria - 0; Metazoa - 2; Fungi - 0; Plant…
qFBNB09	B09	AhSNP2644292	64.237	141843648	AhIndel2712399	70.731	143461991	Araip.10037801
qFBNB09	B09	AhSNP2644292	64.237	141843648	AhIndel2712399	70.731	143461991	Araip.10037802	AT5G02860.1	Pentatricopeptide repeat (PPR) superfamily protein		Pentatricopeptide repeat (PPR) superfamily protein; CONTAINS InterPro DOMAIN/s: Pentatricopeptide repeat (InterPro:IPR002885); BEST Arabidopsis thaliana protein match is: Tetratricopeptide repeat (TPR)-like superfamily protein (TAIR:AT2G18940.1); Has 78068 Blast hits to 16233 proteins in 339 species: Archae - 4; Bacteria - 143; Metazoa - 1692; Fungi - 1544; Plants - 71427; Viruses - 0; Other Euka…
qFBNB09	B09	AhSNP2644292	64.237	141843648	AhIndel2712399	70.731	143461991	Araip.10037803	AT5G42210.1	Major facilitator superfamily protein		Major facilitator superfamily protein; FUNCTIONS IN: molecular_function unknown; INVOLVED IN: transmembrane transport; LOCATED IN: endomembrane system; CONTAINS InterPro DOMAIN/s: Major facilitator superfamily MFS-1 (InterPro:IPR011701), Major facilitator superfamily, general substrate transporter (InterPro:IPR016196); BEST Arabidopsis thaliana protein match is: Major facilitator superfamily prot…
qFBNB09	B09	AhSNP2644292	64.237	141843648	AhIndel2712399	70.731	143461991	Araip.10037808	AT2G16950.2	transportin 1	Nuclear import receptor for AtGRP7.	transportin 1 (TRN1); CONTAINS InterPro DOMAIN/s: HEAT (InterPro:IPR000357), Importin-beta, N-terminal (InterPro:IPR001494), Armadillo-like helical (InterPro:IPR011989), Armadillo-type fold (InterPro:IPR016024); BEST Arabidopsis thaliana protein match is: ARM repeat superfamily protein (TAIR:AT2G16960.1); Has 35333 Blast hits to 34131 proteins in 2444 species: Archae - 798; Bacteria - 22429; Meta…
qFBNB09	B09	AhSNP2644292	64.237	141843648	AhIndel2712399	70.731	143461991	Araip.10037809	AT5G23590.2	DNAJ heat shock N-terminal domain-containing protein		DNAJ heat shock N-terminal domain-containing protein; FUNCTIONS IN: unfolded protein binding, heat shock protein binding, nucleic acid binding; INVOLVED IN: protein folding; LOCATED IN: cellular_component unknown; EXPRESSED IN: male gametophyte; EXPRESSED DURING: M germinated pollen stage; CONTAINS InterPro DOMAIN/s: Molecular chaperone, heat shock protein, Hsp40, DnaJ (InterPro:IPR015609), RNA r…
qFBNB09	B09	AhSNP2644292	64.237	141843648	AhIndel2712399	70.731	143461991	Araip.10037810	AT4G38510.5	ATPase, V1 complex, subunit B protein	One of three genes encoding the vacuolar ATP synthase subunit B1. The protein binds to and co-localizes with F-actin, bundles F-actin to form higher-order structure, and stabilizes actin filaments in vitro.	ATPase, V1 complex, subunit B protein; FUNCTIONS IN: hydrogen ion transporting ATP synthase activity, rotational mechanism, hydrolase activity, acting on acid anhydrides, catalyzing transmembrane movement of substances, ATP binding, proton-transporting ATPase activity, rotational mechanism; INVOLVED IN: proton transport, ATP metabolic process, ATP synthesis coupled proton transport; EXPRESSED IN:…
qFBNB09	B09	AhSNP2644292	64.237	141843648	AhIndel2712399	70.731	143461991	Araip.10037812	AT4G39790.1	Protein of unknown function (DUF630 and DUF632)		Protein of unknown function (DUF630 and DUF632); CONTAINS InterPro DOMAIN/s: Protein of unknown function DUF630 (InterPro:IPR006868), Protein of unknown function DUF632 (InterPro:IPR006867); BEST Arabidopsis thaliana protein match is: Protein of unknown function (DUF630 and DUF632) (TAIR:AT2G27090.1); Has 571 Blast hits to 465 proteins in 32 species: Archae - 0; Bacteria - 6; Metazoa - 2; Fungi -…
qFBNB09	B09	AhSNP2644292	64.237	141843648	AhIndel2712399	70.731	143461991	Araip.10037813	AT4G38520.2	Protein phosphatase 2C family protein		Protein phosphatase 2C family protein; FUNCTIONS IN: protein serine/threonine phosphatase activity, catalytic activity; INVOLVED IN: protein amino acid dephosphorylation; LOCATED IN: protein serine/threonine phosphatase complex; EXPRESSED IN: 22 plant structures; EXPRESSED DURING: 13 growth stages; CONTAINS InterPro DOMAIN/s: Protein phosphatase 2C, manganese/magnesium aspartate binding site (Int…
qFBNB09	B09	AhSNP2644292	64.237	141843648	AhIndel2712399	70.731	143461991	Araip.10037822	AT2G16910.1	basic helix-loop-helix (bHLH) DNA-binding superfamily protein	Encodes a basic helix-loop helix transcription factor involved in tapetal cell development. Loss of function mutations are male sterile. AMS binds to a region termed the E box of target gene promoters.	ABORTED MICROSPORES (AMS); FUNCTIONS IN: DNA binding, sequence-specific DNA binding transcription factor activity; INVOLVED IN: tapetal layer development, regulation of transcription, pollen development; LOCATED IN: nucleus; EXPRESSED IN: petal, leaf whorl, sepal, flower, seed; EXPRESSED DURING: 4 anthesis, petal differentiation and expansion stage, E expanded cotyledon stage; CONTAINS InterPro D…
qFBNB09	B09	AhSNP2644292	64.237	141843648	AhIndel2712399	70.731	143461991	Araip.10037825	AT1G68010.1	hydroxypyruvate reductase	Encodes hydroxypyruvate reductase.	hydroxypyruvate reductase (HPR); FUNCTIONS IN: glycerate dehydrogenase activity, poly(U) RNA binding; INVOLVED IN: photorespiration; LOCATED IN: apoplast, chloroplast, peroxisome; EXPRESSED IN: 23 plant structures; EXPRESSED DURING: 15 growth stages; CONTAINS InterPro DOMAIN/s: D-isomer specific 2-hydroxyacid dehydrogenase, catalytic domain (InterPro:IPR006139), D-isomer specific 2-hydroxyacid de…
qFBNB09	B09	AhSNP2644292	64.237	141843648	AhIndel2712399	70.731	143461991	Araip.10037826	AT3G18990.1	AP2/B3-like transcriptional factor family protein	Required for vernalization. Essential for the complete repression of FLC in vernalized plants. Required for the methylation of histone H3	REDUCED VERNALIZATION RESPONSE 1 (VRN1); CONTAINS InterPro DOMAIN/s: Transcriptional factor B3 (InterPro:IPR003340); BEST Arabidopsis thaliana protein match is: related to vernalization1 1 (TAIR:AT1G49480.1); Has 683 Blast hits to 597 proteins in 20 species: Archae - 0; Bacteria - 0; Metazoa - 1; Fungi - 0; Plants - 682; Viruses - 0; Other Eukaryotes - 0 (source: NCBI BLink).
qFBNB09	B09	AhSNP2644292	64.237	141843648	AhIndel2712399	70.731	143461991	Araip.10037827	AT1G49480.1	related to vernalization1 1	Encodes a nuclear-localized DNA-binding protein that interacts with ITN1 at the PM and nuclei in vivo and may regulate ITN's subcellular localization.	related to vernalization1 1 (RTV1); FUNCTIONS IN: DNA binding, sequence-specific DNA binding transcription factor activity; INVOLVED IN: regulation of transcription, DNA-dependent; LOCATED IN: cellular_component unknown; EXPRESSED IN: 22 plant structures; EXPRESSED DURING: 13 growth stages; CONTAINS InterPro DOMAIN/s: Transcriptional factor B3 (InterPro:IPR003340); BEST Arabidopsis thaliana prote…
qFBNB09	B09	AhSNP2644292	64.237	141843648	AhIndel2712399	70.731	143461991	Araip.10037828	AT3G18990.1	AP2/B3-like transcriptional factor family protein	Required for vernalization. Essential for the complete repression of FLC in vernalized plants. Required for the methylation of histone H3	REDUCED VERNALIZATION RESPONSE 1 (VRN1); CONTAINS InterPro DOMAIN/s: Transcriptional factor B3 (InterPro:IPR003340); BEST Arabidopsis thaliana protein match is: related to vernalization1 1 (TAIR:AT1G49480.1); Has 683 Blast hits to 597 proteins in 20 species: Archae - 0; Bacteria - 0; Metazoa - 1; Fungi - 0; Plants - 682; Viruses - 0; Other Eukaryotes - 0 (source: NCBI BLink).
qFBNB09	B09	AhSNP2644292	64.237	141843648	AhIndel2712399	70.731	143461991	Araip.10037829	AT3G18990.1	AP2/B3-like transcriptional factor family protein	Required for vernalization. Essential for the complete repression of FLC in vernalized plants. Required for the methylation of histone H3	REDUCED VERNALIZATION RESPONSE 1 (VRN1); CONTAINS InterPro DOMAIN/s: Transcriptional factor B3 (InterPro:IPR003340); BEST Arabidopsis thaliana protein match is: related to vernalization1 1 (TAIR:AT1G49480.1); Has 683 Blast hits to 597 proteins in 20 species: Archae - 0; Bacteria - 0; Metazoa - 1; Fungi - 0; Plants - 682; Viruses - 0; Other Eukaryotes - 0 (source: NCBI BLink).
qFBNB09	B09	AhSNP2644292	64.237	141843648	AhIndel2712399	70.731	143461991	Araip.10037831	AT3G18990.1	AP2/B3-like transcriptional factor family protein	Required for vernalization. Essential for the complete repression of FLC in vernalized plants. Required for the methylation of histone H3	REDUCED VERNALIZATION RESPONSE 1 (VRN1); CONTAINS InterPro DOMAIN/s: Transcriptional factor B3 (InterPro:IPR003340); BEST Arabidopsis thaliana protein match is: related to vernalization1 1 (TAIR:AT1G49480.1); Has 683 Blast hits to 597 proteins in 20 species: Archae - 0; Bacteria - 0; Metazoa - 1; Fungi - 0; Plants - 682; Viruses - 0; Other Eukaryotes - 0 (source: NCBI BLink).
qFBNB09	B09	AhSNP2644292	64.237	141843648	AhIndel2712399	70.731	143461991	Araip.10037834	AT3G22890.1	ATP sulfurylase 1	encodes ATP sulfurylase, the first enzyme in the sulfate assimilation pathway of Arabidopsis. It may also participate in selenium metabolism.	ATP sulfurylase 1 (APS1); FUNCTIONS IN: sulfate adenylyltransferase (ATP) activity; INVOLVED IN: response to cadmium ion, response to salt stress; LOCATED IN: chloroplast, plasma membrane, chloroplast stroma; EXPRESSED IN: 24 plant structures; EXPRESSED DURING: 15 growth stages; CONTAINS InterPro DOMAIN/s: Rossmann-like alpha/beta/alpha sandwich fold (InterPro:IPR014729), Pseudouridine synthase/a…
qFBNB09	B09	AhSNP2644292	64.237	141843648	AhIndel2712399	70.731	143461991	Araip.10037835	AT4G21580.2	oxidoreductase, zinc-binding dehydrogenase family protein		oxidoreductase, zinc-binding dehydrogenase family protein; FUNCTIONS IN: oxidoreductase activity, binding, catalytic activity, zinc ion binding; INVOLVED IN: oxidation reduction, metabolic process; LOCATED IN: cellular_component unknown; EXPRESSED IN: 23 plant structures; EXPRESSED DURING: 13 growth stages; CONTAINS InterPro DOMAIN/s: GroES-like (InterPro:IPR011032), Quinone oxidoreductase putati…
qFBNB09	B09	AhSNP2644292	64.237	141843648	AhIndel2712399	70.731	143461991	Araip.10037836
qFBNB09	B09	AhSNP2644292	64.237	141843648	AhIndel2712399	70.731	143461991	Araip.10037837
qFBNB09	B09	AhSNP2644292	64.237	141843648	AhIndel2712399	70.731	143461991	Araip.10037840	AT1G09290.1			unknown protein; Has 73 Blast hits to 71 proteins in 26 species: Archae - 0; Bacteria - 0; Metazoa - 5; Fungi - 11; Plants - 54; Viruses - 0; Other Eukaryotes - 3 (source: NCBI BLink).
qFBNB09	B09	AhSNP2644292	64.237	141843648	AhIndel2712399	70.731	143461991	Araip.10037842	AT1G09290.1			unknown protein; Has 73 Blast hits to 71 proteins in 26 species: Archae - 0; Bacteria - 0; Metazoa - 5; Fungi - 11; Plants - 54; Viruses - 0; Other Eukaryotes - 3 (source: NCBI BLink).
qFBNB09	B09	AhSNP2644292	64.237	141843648	AhIndel2712399	70.731	143461991	Araip.10037844	AT1G09290.1			unknown protein; Has 73 Blast hits to 71 proteins in 26 species: Archae - 0; Bacteria - 0; Metazoa - 5; Fungi - 11; Plants - 54; Viruses - 0; Other Eukaryotes - 3 (source: NCBI BLink).
qFBNB09	B09	AhSNP2644292	64.237	141843648	AhIndel2712399	70.731	143461991	Araip.10037845	AT5G20090.2	Uncharacterised protein family (UPF0041)		Uncharacterised protein family (UPF0041); INVOLVED IN: biological_process unknown; LOCATED IN: plasma membrane, membrane; EXPRESSED IN: 25 plant structures; EXPRESSED DURING: 16 growth stages; CONTAINS InterPro DOMAIN/s: Uncharacterised protein family UPF0041 (InterPro:IPR005336); BEST Arabidopsis thaliana protein match is: Uncharacterised protein family (UPF0041) (TAIR:AT4G14695.1); Has 929 Blas…
qFBNB09	B09	AhSNP2644292	64.237	141843648	AhIndel2712399	70.731	143461991	Araip.10037847	AT4G32640.2	Sec23/Sec24 protein transport family protein		Sec23/Sec24 protein transport family protein; FUNCTIONS IN: zinc ion binding; INVOLVED IN: intracellular protein transport, ER to Golgi vesicle-mediated transport; LOCATED IN: COPII vesicle coat; EXPRESSED IN: 23 plant structures; EXPRESSED DURING: 13 growth stages; CONTAINS InterPro DOMAIN/s: Sec23/Sec24, helical domain (InterPro:IPR006900), Sec23/Sec24 beta-sandwich (InterPro:IPR012990), Sec23/…
qFBNB09	B09	AhSNP2644292	64.237	141843648	AhIndel2712399	70.731	143461991	Araip.10037849	AT1G75010.1	GTP binding	Encodes ARC3 (Accumulation and Replication of Chloroplast 3), a chloroplast division factor functioning in the initiation of chloroplast division. ARC3 is a chimera of the prokaryotic FtsZ and part of the eukaryotic phosphatidylinositol-4-phosphate 5-kinase (PIP5K). Located on the outer surface of the chloroplast in a ring-like structure at the early stage of chloroplast division. The arc3 mutant…	ACCUMULATION AND REPLICATION OF CHLOROPLASTS 3 (ARC3); FUNCTIONS IN: GTP binding; INVOLVED IN: plastid organization, chloroplast fission; LOCATED IN: chloroplast stroma; EXPRESSED IN: 22 plant structures; EXPRESSED DURING: 13 growth stages; CONTAINS InterPro DOMAIN/s: Cell division protein FtsZ, N-terminal (InterPro:IPR000158), Tubulin/FtsZ, N-terminal (InterPro:IPR019746), MORN motif (InterPro:I…
qFBNB09	B09	AhSNP2644292	64.237	141843648	AhIndel2712399	70.731	143461991	Araip.10037851
qFBNB09	B09	AhSNP2644292	64.237	141843648	AhIndel2712399	70.731	143461991	Araip.10037853	AT2G02070.1	indeterminate(ID)-domain 5		indeterminate(ID)-domain 5 (IDD5); FUNCTIONS IN: sequence-specific DNA binding transcription factor activity, zinc ion binding, nucleic acid binding; INVOLVED IN: regulation of transcription; LOCATED IN: intracellular, chloroplast; EXPRESSED IN: 22 plant structures; EXPRESSED DURING: 13 growth stages; CONTAINS InterPro DOMAIN/s: Zinc finger, C2H2-like (InterPro:IPR015880), Zinc finger, C2H2-type …
qFBNB09	B09	AhSNP2644292	64.237	141843648	AhIndel2712399	70.731	143461991	Araip.10037854	AT3G14290.1	20S proteasome alpha subunit E2	Encodes 20S proteasome subunit PAE2 (PAE2) that has RNase activity.	20S proteasome alpha subunit E2 (PAE2); FUNCTIONS IN: peptidase activity, endopeptidase activity, threonine-type endopeptidase activity; INVOLVED IN: ubiquitin-dependent protein catabolic process; LOCATED IN: proteasome core complex, proteasome complex, cytosolic ribosome; EXPRESSED IN: 23 plant structures; EXPRESSED DURING: 15 growth stages; CONTAINS InterPro DOMAIN/s: Proteasome, alpha-subunit,…
qFBNB09	B09	AhSNP2644292	64.237	141843648	AhIndel2712399	70.731	143461991	Araip.10037858	AT3G10080.1	RmlC-like cupins superfamily protein		RmlC-like cupins superfamily protein; FUNCTIONS IN: manganese ion binding, nutrient reservoir activity; INVOLVED IN: biological_process unknown; LOCATED IN: endomembrane system, apoplast; EXPRESSED IN: 22 plant structures; EXPRESSED DURING: 13 growth stages; CONTAINS InterPro DOMAIN/s: Cupin, RmlC-type (InterPro:IPR011051), Cupin 1 (InterPro:IPR006045), RmlC-like jelly roll fold (InterPro:IPR0147…
qFBNB09	B09	AhSNP2644292	64.237	141843648	AhIndel2712399	70.731	143461991	Araip.10037860	AT5G08415.1	Radical SAM superfamily protein		Radical SAM superfamily protein; FUNCTIONS IN: 4 iron, 4 sulfur cluster binding, lipoic acid synthase activity, iron-sulfur cluster binding, lipoate synthase activity, catalytic activity; INVOLVED IN: lipoic acid biosynthetic process, lipoate biosynthetic process, metabolic process; LOCATED IN: chloroplast; EXPRESSED IN: 24 plant structures; EXPRESSED DURING: 15 growth stages; CONTAINS InterPro D…
qFBNB09	B09	AhSNP2644292	64.237	141843648	AhIndel2712399	70.731	143461991	Araip.10037861	AT4G29790.1			unknown protein; BEST Arabidopsis thaliana protein match is: unknown protein (TAIR:AT2G19390.1); Has 538 Blast hits to 357 proteins in 124 species: Archae - 0; Bacteria - 74; Metazoa - 109; Fungi - 58; Plants - 105; Viruses - 2; Other Eukaryotes - 190 (source: NCBI BLink).
qFBNB09	B09	AhSNP2644292	64.237	141843648	AhIndel2712399	70.731	143461991	Araip.10037863	AT2G45460.2	SMAD/FHA domain-containing protein		SMAD/FHA domain-containing protein ; LOCATED IN: chloroplast; EXPRESSED IN: 22 plant structures; EXPRESSED DURING: 12 growth stages; CONTAINS InterPro DOMAIN/s: SMAD/FHA domain (InterPro:IPR008984), Forkhead-associated (FHA) domain (InterPro:IPR000253).
qFBNB09	B09	AhSNP2644292	64.237	141843648	AhIndel2712399	70.731	143461991	Araip.10037865	AT1G55230.1	Family of unknown function (DUF716)		Family of unknown function (DUF716) ; INVOLVED IN: biological_process unknown; LOCATED IN: endomembrane system; CONTAINS InterPro DOMAIN/s: Protein of unknown function DUF716 (InterPro:IPR006904); BEST Arabidopsis thaliana protein match is: Family of unknown function (DUF716) (TAIR:AT1G55240.1); Has 423 Blast hits to 422 proteins in 52 species: Archae - 0; Bacteria - 0; Metazoa - 178; Fungi - 0; …
qFBNB09	B09	AhSNP2644292	64.237	141843648	AhIndel2712399	70.731	143461991	Araip.10037866	AT3G60740.1	ARM repeat superfamily protein	Encodes tubulin-folding cofactor D. Mutants arrest during embryogenesis with embryos that are small, mushroom-shaped ('pilz') and consist of only one or few large cells each containing one or more variably enlarged nuclei and often cell wall stubs. Gene product necessary for continuous microtubule organization.	TITAN 1 (TTN1); CONTAINS InterPro DOMAIN/s: Armadillo-type fold (InterPro:IPR016024); Has 30201 Blast hits to 17322 proteins in 780 species: Archae - 12; Bacteria - 1396; Metazoa - 17338; Fungi - 3422; Plants - 5037; Viruses - 0; Other Eukaryotes - 2996 (source: NCBI BLink).
qFBNB09	B09	AhSNP2644292	64.237	141843648	AhIndel2712399	70.731	143461991	Araip.10037867	AT3G60740.1	ARM repeat superfamily protein	Encodes tubulin-folding cofactor D. Mutants arrest during embryogenesis with embryos that are small, mushroom-shaped ('pilz') and consist of only one or few large cells each containing one or more variably enlarged nuclei and often cell wall stubs. Gene product necessary for continuous microtubule organization.	TITAN 1 (TTN1); CONTAINS InterPro DOMAIN/s: Armadillo-type fold (InterPro:IPR016024); Has 30201 Blast hits to 17322 proteins in 780 species: Archae - 12; Bacteria - 1396; Metazoa - 17338; Fungi - 3422; Plants - 5037; Viruses - 0; Other Eukaryotes - 2996 (source: NCBI BLink).
qFBNB09	B09	AhSNP2644292	64.237	141843648	AhIndel2712399	70.731	143461991	Araip.10037872	AT2G25100.1	Polynucleotidyl transferase, ribonuclease H-like superfamily protein		Polynucleotidyl transferase, ribonuclease H-like superfamily protein; FUNCTIONS IN: ribonuclease H activity, RNA binding, catalytic activity, nucleic acid binding; INVOLVED IN: RNA metabolic process; EXPRESSED IN: 22 plant structures; EXPRESSED DURING: 13 growth stages; CONTAINS InterPro DOMAIN/s: Ribonuclease H2, subunit A (InterPro:IPR004649), Ribonuclease HII/HIII (InterPro:IPR001352), Polynuc…
qFBNB09	B09	AhSNP2644292	64.237	141843648	AhIndel2712399	70.731	143461991	Araip.10037873	AT3G54290.1			FUNCTIONS IN: molecular_function unknown; INVOLVED IN: N-terminal protein myristoylation; LOCATED IN: chloroplast; EXPRESSED IN: 23 plant structures; EXPRESSED DURING: 13 growth stages; CONTAINS InterPro DOMAIN/s: Haemerythrin/HHE cation-binding motif (InterPro:IPR012312); Has 59 Blast hits to 59 proteins in 14 species: Archae - 0; Bacteria - 2; Metazoa - 0; Fungi - 0; Plants - 56; Viruses - 0; O…
qFBNB09	B09	AhSNP2644292	64.237	141843648	AhIndel2712399	70.731	143461991	Araip.10037876	AT3G54300.2	vesicle-associated membrane protein 727	Encodes a member of Synaptobrevin -like protein family. VAMP727 is a R-SNARE and interacts with SYP22/VTI11/SYP51. It is required for trafficking of storage proteins to the protein storage vacuoles (PSV) and also for PSV organization and biogenesis. Loss of function mutations have no phenotype but double mutants with SYP22 are embryo lethal.	vesicle-associated membrane protein 727 (VAMP727); FUNCTIONS IN: molecular_function unknown; INVOLVED IN: vacuole organization, protein targeting to vacuole; LOCATED IN: endosome, SNARE complex, membrane; EXPRESSED IN: 27 plant structures; EXPRESSED DURING: 15 growth stages; CONTAINS InterPro DOMAIN/s: Longin (InterPro:IPR010908), Longin-like (InterPro:IPR011012), Synaptobrevin (InterPro:IPR00138…
qFBNB09	B09	AhSNP2644292	64.237	141843648	AhIndel2712399	70.731	143461991	Araip.10037877	AT3G12120.2	fatty acid desaturase 2	Major enzyme responsible for the synthesis of 18:2 fatty acids in the endoplasmic reticulum. Contains His-rich motifs, which contribute to the interaction with the electron donor cytochrome b5. Mutations in this gene suppress the low temperature-induced phenotype of Arabidopsis tocopherol-deficient mutant vte2.	fatty acid desaturase 2 (FAD2); FUNCTIONS IN: omega-6 fatty acid desaturase activity, delta12-fatty acid dehydrogenase activity; INVOLVED IN: oxidation reduction, lipid metabolic process; LOCATED IN: endoplasmic reticulum; EXPRESSED IN: 24 plant structures; EXPRESSED DURING: 15 growth stages; CONTAINS InterPro DOMAIN/s: Protein of unknown function DUF3474 (InterPro:IPR021863), Fatty acid desatura…
qFBNB09	B09	AhSNP2644292	64.237	141843648	AhIndel2712399	70.731	143461991	Araip.10037878	AT2G38710.2	AMMECR1 family		AMMECR1 family; INVOLVED IN: response to salt stress; LOCATED IN: cellular_component unknown; EXPRESSED IN: 22 plant structures; EXPRESSED DURING: 13 growth stages; CONTAINS InterPro DOMAIN/s: AMMECR1 (InterPro:IPR002733); Has 35333 Blast hits to 34131 proteins in 2444 species: Archae - 798; Bacteria - 22429; Metazoa - 974; Fungi - 991; Plants - 531; Viruses - 0; Other Eukaryotes - 9610 (source: …
qFBNB09	B09	AhSNP2644292	64.237	141843648	AhIndel2712399	70.731	143461991	Araip.10037880	AT5G04760.1	Duplicated homeodomain-like superfamily protein		Duplicated homeodomain-like superfamily protein; CONTAINS InterPro DOMAIN/s: SANT, DNA-binding (InterPro:IPR001005), Molecular chaperone, heat shock protein, Hsp40, DnaJ (InterPro:IPR015609), Homeodomain-like (InterPro:IPR009057), Myb, DNA-binding (InterPro:IPR014778), HTH transcriptional regulator, Myb-type, DNA-binding (InterPro:IPR017930), Myb-like DNA-binding domain, SHAQKYF class (InterPro:I…
qFBNB09	B09	AhSNP2644292	64.237	141843648	AhIndel2712399	70.731	143461991	Araip.10037883	AT5G55820.1		Encodes a plant ortholog of the inner centromere protein (INCENP), which is implicated in the control of chromosome segregation and cytokinesis in yeast and animals. Required for female gametophytic cell specification and seed development.	CONTAINS InterPro DOMAIN/s: Inner centromere protein, ARK-binding region (InterPro:IPR005635); Has 1807 Blast hits to 1807 proteins in 277 species: Archae - 0; Bacteria - 0; Metazoa - 736; Fungi - 347; Plants - 385; Viruses - 0; Other Eukaryotes - 339 (source: NCBI BLink).
qFBNB09	B09	AhSNP2644292	64.237	141843648	AhIndel2712399	70.731	143461991	Araip.10037887	AT2G16940.2	Splicing factor, CC1-like		Splicing factor, CC1-like; FUNCTIONS IN: RNA binding, nucleotide binding, nucleic acid binding; INVOLVED IN: mRNA processing; LOCATED IN: nucleus; EXPRESSED IN: 23 plant structures; EXPRESSED DURING: 13 growth stages; CONTAINS InterPro DOMAIN/s: RNA recognition motif, RNP-1 (InterPro:IPR000504), Splicing factor, CC1-like (InterPro:IPR006509), Nucleotide-binding, alpha-beta plait (InterPro:IPR0126…
qFBNB09	B09	AhSNP2644292	64.237	141843648	AhIndel2712399	70.731	143461991	Araip.10037889
qFBNB09	B09	AhSNP2644292	64.237	141843648	AhIndel2712399	70.731	143461991	Araip.10037892	AT3G09880.1	Protein phosphatase 2A regulatory B subunit family protein	Encodes B' regulatory subunit of PP2A (AtB'beta).	ATB' BETA; FUNCTIONS IN: protein phosphatase type 2A regulator activity; INVOLVED IN: signal transduction; LOCATED IN: protein phosphatase type 2A complex; EXPRESSED IN: 22 plant structures; EXPRESSED DURING: 15 growth stages; CONTAINS InterPro DOMAIN/s: Protein phosphatase 2A, regulatory B subunit, B56 (InterPro:IPR002554); BEST Arabidopsis thaliana protein match is: Protein phosphatase 2A regul…
qFBNB09	B09	AhSNP2644292	64.237	141843648	AhIndel2712399	70.731	143461991	Araip.10037893	AT5G04290.1	kow domain-containing transcription factor 1	Encodes SPT5-Like, a member of the nuclear SPT5 (Suppressor of Ty insertion 5) RNA polymerase (RNAP) elongation factor family that is characterized by the presence of a carboxy-terminal extension with more than 40 WG/GW motifs. Interacts with AGO4. Required for RNA-directed DNA methylation.	kow domain-containing transcription factor 1 (KTF1); CONTAINS InterPro DOMAIN/s: KOW (InterPro:IPR005824), Transcription elongation factor Spt5, NGN domain (InterPro:IPR005100); BEST Arabidopsis thaliana protein match is: global transcription factor group A2 (TAIR:AT4G08350.1); Has 1807 Blast hits to 1807 proteins in 277 species: Archae - 0; Bacteria - 0; Metazoa - 736; Fungi - 347; Plants - 385;…
qFBNB09	B09	AhSNP2644292	64.237	141843648	AhIndel2712399	70.731	143461991	Araip.10037894	AT2G39210.1	Major facilitator superfamily protein		Major facilitator superfamily protein; FUNCTIONS IN: molecular_function unknown; INVOLVED IN: transmembrane transport; LOCATED IN: cellular_component unknown; EXPRESSED IN: 22 plant structures; EXPRESSED DURING: 13 growth stages; CONTAINS InterPro DOMAIN/s: Nodulin-like (InterPro:IPR010658), Major facilitator superfamily MFS-1 (InterPro:IPR011701), Major facilitator superfamily, general substrate…
qFBNB09	B09	AhSNP2644292	64.237	141843648	AhIndel2712399	70.731	143461991	Araip.10037895	AT2G39210.1	Major facilitator superfamily protein		Major facilitator superfamily protein; FUNCTIONS IN: molecular_function unknown; INVOLVED IN: transmembrane transport; LOCATED IN: cellular_component unknown; EXPRESSED IN: 22 plant structures; EXPRESSED DURING: 13 growth stages; CONTAINS InterPro DOMAIN/s: Nodulin-like (InterPro:IPR010658), Major facilitator superfamily MFS-1 (InterPro:IPR011701), Major facilitator superfamily, general substrate…
qFBNB09	B09	AhSNP2644292	64.237	141843648	AhIndel2712399	70.731	143461991	Araip.10037896	AT1G60650.2	RNA-binding (RRM/RBD/RNP motifs) family protein with retrovirus zinc finger-like domain	Encodes one of the zinc finger-containing glycine-rich RNA-binding proteins involved in cold tolerance: AT3G26420 (ATRZ-1A), AT1G60650 (AtRZ-1b), AT5G04280 (AtRZ-1c).	RNA-binding (RRM/RBD/RNP motifs) family protein with retrovirus zinc finger-like domain; FUNCTIONS IN: RNA binding, nucleotide binding, zinc ion binding, nucleic acid binding; INVOLVED IN: biological_process unknown; LOCATED IN: cellular_component unknown; EXPRESSED IN: 21 plant structures; EXPRESSED DURING: 10 growth stages; CONTAINS InterPro DOMAIN/s: RNA recognition motif, RNP-1 (InterPro:IPR0…
qFBNB09	B09	AhSNP2644292	64.237	141843648	AhIndel2712399	70.731	143461991	Araip.10037897	AT3G10420.2	P-loop containing nucleoside triphosphate hydrolases superfamily protein		P-loop containing nucleoside triphosphate hydrolases superfamily protein; FUNCTIONS IN: nucleoside-triphosphatase activity, nucleotide binding; LOCATED IN: chloroplast; EXPRESSED IN: 20 plant structures; EXPRESSED DURING: 12 growth stages; CONTAINS InterPro DOMAIN/s: ATPase, AAA+ type, core (InterPro:IPR003593); BEST Arabidopsis thaliana protein match is: P-loop containing nucleoside triphosphate…
qFBNB09	B09	AhSNP2644292	64.237	141843648	AhIndel2712399	70.731	143461991	Araip.10037899	AT1G68650.1	Uncharacterized protein family (UPF0016)		Uncharacterized protein family (UPF0016); FUNCTIONS IN: molecular_function unknown; INVOLVED IN: biological_process unknown; LOCATED IN: membrane; EXPRESSED IN: 22 plant structures; EXPRESSED DURING: 13 growth stages; CONTAINS InterPro DOMAIN/s: Uncharacterised protein family UPF0016 (InterPro:IPR001727); BEST Arabidopsis thaliana protein match is: Uncharacterized protein family (UPF0016) (TAIR:A…
qFBNB09	B09	AhSNP2644292	64.237	141843648	AhIndel2712399	70.731	143461991	Araip.10037901
qFBNB09	B09	AhSNP2644292	64.237	141843648	AhIndel2712399	70.731	143461991	Araip.10037907
qFBNB09	B09	AhSNP2644292	64.237	141843648	AhIndel2712399	70.731	143461991	Araip.10037909	AT3G25800.1	protein phosphatase 2A subunit A2	one of three genes encoding the protein phosphatase 2A regulatory subunit	protein phosphatase 2A subunit A2 (PP2AA2); FUNCTIONS IN: protein phosphatase type 2A regulator activity; INVOLVED IN: response to cadmium ion, regulation of phosphorylation; LOCATED IN: plasma membrane; EXPRESSED IN: 25 plant structures; EXPRESSED DURING: 15 growth stages; CONTAINS InterPro DOMAIN/s: HEAT (InterPro:IPR000357), Armadillo-like helical (InterPro:IPR011989), HEAT, type 2 (InterPro:I…
qFBNB09	B09	AhSNP2644292	64.237	141843648	AhIndel2712399	70.731	143461991	Araip.10037910	AT2G30490.1	cinnamate-4-hydroxylase	Encodes a cinnamate-4-hydroxylase. Mutations in this gene impact phenylpropanoid metabolism, growth and development.	cinnamate-4-hydroxylase (C4H); FUNCTIONS IN: trans-cinnamate 4-monooxygenase activity; INVOLVED IN: in 9 processes; LOCATED IN: endoplasmic reticulum, plasma membrane, membrane, plant-type cell wall; EXPRESSED IN: 25 plant structures; EXPRESSED DURING: 14 growth stages; CONTAINS InterPro DOMAIN/s: Cytochrome P450 (InterPro:IPR001128), Cytochrome P450, E-class, group I (InterPro:IPR002401), Cytoch…
qFBNB09	B09	AhSNP2644292	64.237	141843648	AhIndel2712399	70.731	143461991	Araip.10037911	AT1G13340.1	Regulator of Vps4 activity in the MVB pathway protein		Regulator of Vps4 activity in the MVB pathway protein; CONTAINS InterPro DOMAIN/s: Protein of unknown function DUF292, eukaryotic (InterPro:IPR005061); BEST Arabidopsis thaliana protein match is: Regulator of Vps4 activity in the MVB pathway protein (TAIR:AT1G34220.2); Has 628 Blast hits to 628 proteins in 152 species: Archae - 0; Bacteria - 0; Metazoa - 164; Fungi - 130; Plants - 284; Viruses - …
qFBNB09	B09	AhSNP2644292	64.237	141843648	AhIndel2712399	70.731	143461991	Araip.10037912	AT3G25840.1	Protein kinase superfamily protein		Protein kinase superfamily protein; FUNCTIONS IN: protein serine/threonine kinase activity, protein kinase activity, ATP binding; INVOLVED IN: protein amino acid phosphorylation; LOCATED IN: nucleus; EXPRESSED IN: 25 plant structures; EXPRESSED DURING: 15 growth stages; CONTAINS InterPro DOMAIN/s: Protein kinase, catalytic domain (InterPro:IPR000719), Serine/threonine-protein kinase domain (Inter…
qFBNB09	B09	AhSNP2644292	64.237	141843648	AhIndel2712399	70.731	143461991	Araip.10037913
qFBNB09	B09	AhSNP2644292	64.237	141843648	AhIndel2712399	70.731	143461991	Araip.10037914	AT1G68580.2	agenet domain-containing protein / bromo-adjacent homology (BAH) domain-containing protein		agenet domain-containing protein / bromo-adjacent homology (BAH) domain-containing protein; FUNCTIONS IN: RNA binding, DNA binding; INVOLVED IN: biological_process unknown; LOCATED IN: cellular_component unknown; EXPRESSED IN: 24 plant structures; EXPRESSED DURING: 15 growth stages; CONTAINS InterPro DOMAIN/s: Tudor-like, plant (InterPro:IPR014002), Agenet (InterPro:IPR008395), Bromo adjacent hom…
qFBNB09	B09	AhSNP2644292	64.237	141843648	AhIndel2712399	70.731	143461991	Araip.10037916	AT4G39670.1	Glycolipid transfer protein (GLTP) family protein		Glycolipid transfer protein (GLTP) family protein; FUNCTIONS IN: glycolipid transporter activity, glycolipid binding; INVOLVED IN: glycolipid transport; LOCATED IN: cytoplasm; EXPRESSED IN: 16 plant structures; EXPRESSED DURING: 10 growth stages; CONTAINS InterPro DOMAIN/s: Glycolipid transfer protein, GLTP (InterPro:IPR014830); BEST Arabidopsis thaliana protein match is: Glycolipid transfer prot…
qFBNB09	B09	AhSNP2644292	64.237	141843648	AhIndel2712399	70.731	143461991	Araip.10037917	AT3G02540.1	Rad23 UV excision repair protein family	Encodes a member of the RADIATION SENSITIVE23 (RAD23) family: AT1G16190(RAD23A), AT1G79650(RAD23B), AT3G02540(RAD23C), AT5G38470(RAD23D). RAD23 proteins play an essential role in the cell cycle, morphology, and fertility of plants through their delivery of UPS (ubiquitin/26S proteasome system) substrates to the 26S proteasome.	RADIATION SENSITIVE23C (RAD23C); FUNCTIONS IN: ubiquitin binding, proteasome binding; INVOLVED IN: proteasomal ubiquitin-dependent protein catabolic process, nucleotide-excision repair; LOCATED IN: nucleus; EXPRESSED IN: 22 plant structures; EXPRESSED DURING: 13 growth stages; CONTAINS InterPro DOMAIN/s: Heat shock chaperonin-binding (InterPro:IPR006636), Ubiquitin-associated/translation elongati…
qFBNB09	B09	AhSNP2644292	64.237	141843648	AhIndel2712399	70.731	143461991	Araip.10037918	AT1G13360.1			unknown protein; BEST Arabidopsis thaliana protein match is: unknown protein (TAIR:AT3G25870.1); Has 69 Blast hits to 69 proteins in 16 species: Archae - 0; Bacteria - 0; Metazoa - 6; Fungi - 0; Plants - 63; Viruses - 0; Other Eukaryotes - 0 (source: NCBI BLink).
qFBNB09	B09	AhSNP2644292	64.237	141843648	AhIndel2712399	70.731	143461991	Araip.10037924
qFBNB09	B09	AhSNP2644292	64.237	141843648	AhIndel2712399	70.731	143461991	Araip.10037930	AT1G68510.1	LOB domain-containing protein 42		LOB domain-containing protein 42 (LBD42); CONTAINS InterPro DOMAIN/s: Lateral organ boundaries, LOB (InterPro:IPR004883), Asymmetric leaves, AS2/LOB (InterPro:IPR017414); BEST Arabidopsis thaliana protein match is: LOB domain-containing protein 41 (TAIR:AT3G02550.1); Has 393 Blast hits to 393 proteins in 23 species: Archae - 0; Bacteria - 0; Metazoa - 0; Fungi - 4; Plants - 389; Viruses - 0; Othe…
qFBNB09	B09	AhSNP2644292	64.237	141843648	AhIndel2712399	70.731	143461991	Araip.10037932
qFBNB09	B09	AhSNP2644292	64.237	141843648	AhIndel2712399	70.731	143461991	Araip.10037933	AT1G13380.1	Protein of unknown function (DUF1218)		Protein of unknown function (DUF1218); FUNCTIONS IN: molecular_function unknown; INVOLVED IN: biological_process unknown; LOCATED IN: endomembrane system; EXPRESSED IN: 22 plant structures; EXPRESSED DURING: 13 growth stages; CONTAINS InterPro DOMAIN/s: Protein of unknown function DUF1218 (InterPro:IPR009606); BEST Arabidopsis thaliana protein match is: Protein of unknown function (DUF1218) (TAIR…
qFBNB09	B09	AhSNP2644292	64.237	141843648	AhIndel2712399	70.731	143461991	Araip.10037934
qFBNB09	B09	AhSNP2644292	64.237	141843648	AhIndel2712399	70.731	143461991	Araip.10037935	AT1G68490.1			unknown protein; FUNCTIONS IN: molecular_function unknown; INVOLVED IN: biological_process unknown; LOCATED IN: chloroplast; EXPRESSED IN: 22 plant structures; EXPRESSED DURING: 13 growth stages; BEST Arabidopsis thaliana protein match is: unknown protein (TAIR:AT1G13390.2); Has 125 Blast hits to 125 proteins in 18 species: Archae - 0; Bacteria - 0; Metazoa - 0; Fungi - 0; Plants - 125; Viruses -…
qFBNB09	B09	AhSNP2644292	64.237	141843648	AhIndel2712399	70.731	143461991	Araip.10037936
qFBNB09	B09	AhSNP2644292	64.237	141843648	AhIndel2712399	70.731	143461991	Araip.10037937	AT3G25920.1	ribosomal protein L15	encodes a plastid ribosomal protein CL15, a constituent of the large subunit of the ribosomal complex	ribosomal protein L15 (RPL15); FUNCTIONS IN: structural constituent of ribosome; INVOLVED IN: translation; LOCATED IN: plastid large ribosomal subunit, chloroplast stroma, chloroplast; EXPRESSED IN: 24 plant structures; EXPRESSED DURING: 15 growth stages; CONTAINS InterPro DOMAIN/s: Ribosomal protein L18e/L15 (InterPro:IPR021131), Ribosomal protein L15, bacterial-type (InterPro:IPR005749), Riboso…
qFBNB09	B09	AhSNP2644292	64.237	141843648	AhIndel2712399	70.731	143461991	Araip.10037939	AT1G25420.1	Regulator of Vps4 activity in the MVB pathway protein		Regulator of Vps4 activity in the MVB pathway protein; CONTAINS InterPro DOMAIN/s: Protein of unknown function DUF292, eukaryotic (InterPro:IPR005061); BEST Arabidopsis thaliana protein match is: Regulator of Vps4 activity in the MVB pathway protein (TAIR:AT1G34220.2); Has 638 Blast hits to 625 proteins in 177 species: Archae - 0; Bacteria - 0; Metazoa - 143; Fungi - 157; Plants - 289; Viruses - …
qFBNB09	B09	AhSNP2644292	64.237	141843648	AhIndel2712399	70.731	143461991	Araip.10037940	AT1G77420.1	alpha/beta-Hydrolases superfamily protein		alpha/beta-Hydrolases superfamily protein; BEST Arabidopsis thaliana protein match is: alpha/beta-Hydrolases superfamily protein (TAIR:AT5G16120.1); Has 4552 Blast hits to 4550 proteins in 1360 species: Archae - 49; Bacteria - 3106; Metazoa - 121; Fungi - 218; Plants - 474; Viruses - 41; Other Eukaryotes - 543 (source: NCBI BLink).
qHPWB02	B02	AhSNP13792358	43.711	85400109	AhSNP14028184	46.066	86725884	Araip.10031236	AT5G02290.2	Protein kinase superfamily protein	Encodes a candidate protein kinase NAK that is similar to the oncogenes met and abl.	NAK; FUNCTIONS IN: protein serine/threonine kinase activity, protein kinase activity, kinase activity, ATP binding; INVOLVED IN: protein amino acid phosphorylation; LOCATED IN: plasma membrane; EXPRESSED IN: 23 plant structures; EXPRESSED DURING: 13 growth stages; CONTAINS InterPro DOMAIN/s: Protein kinase, ATP binding site (InterPro:IPR017441), Serine/threonine-protein kinase domain (InterPro:IP…
qHPWB02	B02	AhSNP13792358	43.711	85400109	AhSNP14028184	46.066	86725884	Araip.10031239
qHPWB02	B02	AhSNP13792358	43.711	85400109	AhSNP14028184	46.066	86725884	Araip.10031247	AT5G19760.1	Mitochondrial substrate carrier family protein	Encodes a novel mitochondrial carrier capable of transporting both dicarboxylates (such as malate, oxaloacetate, oxoglutarate, and maleate) and tricarboxylates (such as citrate, isocitrate, cis-aconitate, and trans-aconitate).	Mitochondrial substrate carrier family protein; FUNCTIONS IN: oxidative phosphorylation uncoupler activity, binding; INVOLVED IN: transport, mitochondrial transport, transmembrane transport; LOCATED IN: in 6 components; EXPRESSED IN: 27 plant structures; EXPRESSED DURING: 16 growth stages; CONTAINS InterPro DOMAIN/s: Mitochondrial carrier protein (InterPro:IPR002067), Mitochondrial substrate carr…
qHPWB02	B02	AhSNP13792358	43.711	85400109	AhSNP14028184	46.066	86725884	Araip.10031248	AT5G19760.1	Mitochondrial substrate carrier family protein	Encodes a novel mitochondrial carrier capable of transporting both dicarboxylates (such as malate, oxaloacetate, oxoglutarate, and maleate) and tricarboxylates (such as citrate, isocitrate, cis-aconitate, and trans-aconitate).	Mitochondrial substrate carrier family protein; FUNCTIONS IN: oxidative phosphorylation uncoupler activity, binding; INVOLVED IN: transport, mitochondrial transport, transmembrane transport; LOCATED IN: in 6 components; EXPRESSED IN: 27 plant structures; EXPRESSED DURING: 16 growth stages; CONTAINS InterPro DOMAIN/s: Mitochondrial carrier protein (InterPro:IPR002067), Mitochondrial substrate carr…
qHPWB02	B02	AhSNP13792358	43.711	85400109	AhSNP14028184	46.066	86725884	Araip.10031252	AT4G23980.1	auxin response factor 9	Encodes auxin response factor 9 (ARF9).	auxin response factor 9 (ARF9); FUNCTIONS IN: sequence-specific DNA binding transcription factor activity; INVOLVED IN: regulation of transcription, DNA-dependent; LOCATED IN: nucleus; EXPRESSED IN: 22 plant structures; EXPRESSED DURING: 13 growth stages; CONTAINS InterPro DOMAIN/s: Aux/IAA-ARF-dimerisation (InterPro:IPR011525), Transcriptional factor B3 (InterPro:IPR003340), AUX/IAA protein (Int…
qHPWB02	B02	AhSNP13792358	43.711	85400109	AhSNP14028184	46.066	86725884	Araip.10031253	AT3G09350.1	Fes1A	Encodes one of the Arabidopsis orthologs of the human Hsp70-binding protein 1 (HspBP-1) and yeast Fes1p: Fes1A (AT3G09350), Fes1B (AT3G53800), Fes1C (AT5G02150). Fes1A is cytosolic and associates with cytosolic Hsp70. Mutants showed increased heat-sensitive phenotype suggestion the involvement of Fes1A in acquired thermotolerance. Does not have nucleotide exchange factor activity in vitro.	Fes1A (Fes1A); CONTAINS InterPro DOMAIN/s: Armadillo-like helical (InterPro:IPR011989), Armadillo-type fold (InterPro:IPR016024); BEST Arabidopsis thaliana protein match is: Fes1C (TAIR:AT5G02150.1); Has 622 Blast hits to 617 proteins in 204 species: Archae - 0; Bacteria - 0; Metazoa - 202; Fungi - 158; Plants - 182; Viruses - 0; Other Eukaryotes - 80 (source: NCBI BLink).
qHPWB02	B02	AhSNP13792358	43.711	85400109	AhSNP14028184	46.066	86725884	Araip.10031254	AT5G09640.1	serine carboxypeptidase-like 19	encodes a serine carboxypeptidase-like (SCPL) protein. Mutants accumulate sinapoylglucose instead of sinapoylcholine, and have increased levels of choline and decreased activity of the enzyme sinapoylglucose:choline sinapoyltransferase.	serine carboxypeptidase-like 19 (SCPL19); FUNCTIONS IN: sinapoyltransferase activity, serine-type carboxypeptidase activity; INVOLVED IN: proteolysis, secondary metabolic process; LOCATED IN: endomembrane system; EXPRESSED IN: seed; CONTAINS InterPro DOMAIN/s: Peptidase S10, serine carboxypeptidase (InterPro:IPR001563); BEST Arabidopsis thaliana protein match is: serine carboxypeptidase-like 3 (T…
qHPWB02	B02	AhSNP13792358	43.711	85400109	AhSNP14028184	46.066	86725884	Araip.10031257	AT5G09640.1	serine carboxypeptidase-like 19	encodes a serine carboxypeptidase-like (SCPL) protein. Mutants accumulate sinapoylglucose instead of sinapoylcholine, and have increased levels of choline and decreased activity of the enzyme sinapoylglucose:choline sinapoyltransferase.	serine carboxypeptidase-like 19 (SCPL19); FUNCTIONS IN: sinapoyltransferase activity, serine-type carboxypeptidase activity; INVOLVED IN: proteolysis, secondary metabolic process; LOCATED IN: endomembrane system; EXPRESSED IN: seed; CONTAINS InterPro DOMAIN/s: Peptidase S10, serine carboxypeptidase (InterPro:IPR001563); BEST Arabidopsis thaliana protein match is: serine carboxypeptidase-like 3 (T…
qHPWB02	B02	AhSNP13792358	43.711	85400109	AhSNP14028184	46.066	86725884	Araip.10031258
qHPWB02	B02	AhSNP13792358	43.711	85400109	AhSNP14028184	46.066	86725884	Araip.10031260
qHPWB02	B02	AhSNP13792358	43.711	85400109	AhSNP14028184	46.066	86725884	Araip.10031261
qHPWB02	B02	AhSNP13792358	43.711	85400109	AhSNP14028184	46.066	86725884	Araip.10031263
qHPWB02	B02	AhSNP13792358	43.711	85400109	AhSNP14028184	46.066	86725884	Araip.10031264
qHPWB02	B02	AhSNP13792358	43.711	85400109	AhSNP14028184	46.066	86725884	Araip.10031265	AT3G10450.2	serine carboxypeptidase-like 7		serine carboxypeptidase-like 7 (SCPL7); FUNCTIONS IN: serine-type carboxypeptidase activity; INVOLVED IN: proteolysis; EXPRESSED IN: 18 plant structures; EXPRESSED DURING: 11 growth stages; CONTAINS InterPro DOMAIN/s: Peptidase S10, serine carboxypeptidase (InterPro:IPR001563); BEST Arabidopsis thaliana protein match is: serine carboxypeptidase-like 2 (TAIR:AT1G73300.1); Has 35333 Blast hits to 3…
qHPWB02	B02	AhSNP13792358	43.711	85400109	AhSNP14028184	46.066	86725884	Araip.10031267
qHPWB02	B02	AhSNP13792358	43.711	85400109	AhSNP14028184	46.066	86725884	Araip.10031268	AT2G22980.1	serine carboxypeptidase-like 13		serine carboxypeptidase-like 13 (SCPL13); FUNCTIONS IN: serine-type carboxypeptidase activity; INVOLVED IN: proteolysis; LOCATED IN: endomembrane system; EXPRESSED IN: 23 plant structures; EXPRESSED DURING: 13 growth stages; CONTAINS InterPro DOMAIN/s: Peptidase S10, serine carboxypeptidase (InterPro:IPR001563); BEST Arabidopsis thaliana protein match is: serine carboxypeptidase-like 11 (TAIR:AT2…
qHPWB02	B02	AhSNP13792358	43.711	85400109	AhSNP14028184	46.066	86725884	Araip.10031269	AT2G19070.1	spermidine hydroxycinnamoyl transferase	encodes a protein whose sequence is similar to anthranilate N-hydroxycinnamoyl/benzoyltransferase from Dianthus caryophyllus (gi:2239091)	spermidine hydroxycinnamoyl transferase (SHT); CONTAINS InterPro DOMAIN/s: Transferase (InterPro:IPR003480); BEST Arabidopsis thaliana protein match is: hydroxycinnamoyl-CoA shikimate/quinate hydroxycinnamoyl transferase (TAIR:AT5G48930.1); Has 2876 Blast hits to 2852 proteins in 161 species: Archae - 0; Bacteria - 0; Metazoa - 0; Fungi - 114; Plants - 2754; Viruses - 0; Other Eukaryotes - 8 (sou…
qHPWB02	B02	AhSNP13792358	43.711	85400109	AhSNP14028184	46.066	86725884	Araip.10031271
qHPWB02	B02	AhSNP13792358	43.711	85400109	AhSNP14028184	46.066	86725884	Araip.10031272
qHPWB02	B02	AhSNP13792358	43.711	85400109	AhSNP14028184	46.066	86725884	Araip.10031273
qHPWB02	B02	AhSNP13792358	43.711	85400109	AhSNP14028184	46.066	86725884	Araip.10031274	AT1G55510.1	branched-chain alpha-keto acid decarboxylase E1 beta subunit	branched-chain alpha-keto acid decarboxylase E1 beta	branched-chain alpha-keto acid decarboxylase E1 beta subunit (BCDH BETA1); FUNCTIONS IN: 3-methyl-2-oxobutanoate dehydrogenase (2-methylpropanoyl-transferring) activity, catalytic activity; INVOLVED IN: metabolic process; EXPRESSED IN: 24 plant structures; EXPRESSED DURING: 14 growth stages; CONTAINS InterPro DOMAIN/s: Transketolase, C-terminal (InterPro:IPR005476), Transketolase-like, C-terminal…
qHPWB02	B02	AhSNP13792358	43.711	85400109	AhSNP14028184	46.066	86725884	Araip.10031276
qHPWB02	B02	AhSNP13792358	43.711	85400109	AhSNP14028184	46.066	86725884	Araip.10031237
qHPWB02	B02	AhSNP13792358	43.711	85400109	AhSNP14028184	46.066	86725884	Araip.10031238	AT2G39700.1	expansin A4	putative expansin. Naming convention from the Expansin Working Group (Kende et al, 2004. Plant Mol Bio). Involved in the formation of nematode-induced syncytia in roots of Arabidopsis thaliana.	expansin A4 (EXPA4); CONTAINS InterPro DOMAIN/s: Barwin-related endoglucanase (InterPro:IPR009009), Pollen allergen, N-terminal (InterPro:IPR014734), Expansin (InterPro:IPR002963), Rare lipoprotein A (InterPro:IPR005132), Expansin/Lol pI (InterPro:IPR007118), Expansin 45, endoglucanase-like (InterPro:IPR007112), Pollen allergen/expansin, C-terminal (InterPro:IPR007117); BEST Arabidopsis thaliana …
qHPWB02	B02	AhSNP13792358	43.711	85400109	AhSNP14028184	46.066	86725884	Araip.10031240	AT5G02250.1	Ribonuclease II/R family protein	Encodes a exoribonuclease involved in rRNA processing in mitochondria and chloroplasts.Loss of function mutations are pale green and require supplementation with sucrose for germination and early development. Plants are pale green due to defects in chloroplast biogenesis.	EMBRYO DEFECTIVE 2730 (EMB2730); FUNCTIONS IN: ribonuclease activity, 3'-5'-exoribonuclease activity, RNA binding; INVOLVED IN: chloroplast organization, rRNA processing, embryo development ending in seed dormancy; LOCATED IN: mitochondrion, chloroplast; EXPRESSED IN: 22 plant structures; EXPRESSED DURING: 13 growth stages; CONTAINS InterPro DOMAIN/s: Ribonuclease II/R (InterPro:IPR001900); BEST …
qHPWB02	B02	AhSNP13792358	43.711	85400109	AhSNP14028184	46.066	86725884	Araip.10031241
qHPWB02	B02	AhSNP13792358	43.711	85400109	AhSNP14028184	46.066	86725884	Araip.10031242	AT2G29050.1	RHOMBOID-like 1		RHOMBOID-like 1 (RBL1); FUNCTIONS IN: serine-type endopeptidase activity; LOCATED IN: Golgi apparatus; EXPRESSED IN: 20 plant structures; EXPRESSED DURING: 11 growth stages; CONTAINS InterPro DOMAIN/s: Peptidase S54, rhomboid (InterPro:IPR002610); BEST Arabidopsis thaliana protein match is: RHOMBOID-like protein 4 (TAIR:AT3G53780.2); Has 35333 Blast hits to 34131 proteins in 2444 species: Archae …
qHPWB02	B02	AhSNP13792358	43.711	85400109	AhSNP14028184	46.066	86725884	Araip.10031243	AT3G09310.1			unknown protein; CONTAINS InterPro DOMAIN/s: Protein of unknown function DUF37 (InterPro:IPR002696); Has 5781 Blast hits to 5781 proteins in 1903 species: Archae - 0; Bacteria - 3956; Metazoa - 2; Fungi - 0; Plants - 42; Viruses - 3; Other Eukaryotes - 1778 (source: NCBI BLink).
qHPWB02	B02	AhSNP13792358	43.711	85400109	AhSNP14028184	46.066	86725884	Araip.10031244	AT2G37660.1	NAD(P)-binding Rossmann-fold superfamily protein		NAD(P)-binding Rossmann-fold superfamily protein; FUNCTIONS IN: copper ion binding; INVOLVED IN: defense response to bacterium; LOCATED IN: thylakoid, apoplast, chloroplast stroma, chloroplast; EXPRESSED IN: 24 plant structures; EXPRESSED DURING: 15 growth stages; CONTAINS InterPro DOMAIN/s: 3-beta hydroxysteroid dehydrogenase/isomerase (InterPro:IPR002225), NAD(P)-binding domain (InterPro:IPR016…
qHPWB02	B02	AhSNP13792358	43.711	85400109	AhSNP14028184	46.066	86725884	Araip.10031245	AT5G02230.2	Haloacid dehalogenase-like hydrolase (HAD) superfamily protein		Haloacid dehalogenase-like hydrolase (HAD) superfamily protein; FUNCTIONS IN: hydrolase activity, catalytic activity; INVOLVED IN: metabolic process; LOCATED IN: cellular_component unknown; EXPRESSED IN: 24 plant structures; EXPRESSED DURING: 15 growth stages; CONTAINS InterPro DOMAIN/s: Haloacid dehalogenase-like hydrolase (InterPro:IPR005834), Pyrimidine 5-nucleotidase (InterPro:IPR010237), HAD…
qHPWB02	B02	AhSNP13792358	43.711	85400109	AhSNP14028184	46.066	86725884	Araip.10031246	AT3G09320.1	DHHC-type zinc finger family protein		DHHC-type zinc finger family protein; FUNCTIONS IN: zinc ion binding; INVOLVED IN: biological_process unknown; LOCATED IN: endomembrane system; EXPRESSED IN: 24 plant structures; EXPRESSED DURING: 15 growth stages; CONTAINS InterPro DOMAIN/s: Zinc finger, DHHC-type (InterPro:IPR001594); BEST Arabidopsis thaliana protein match is: DHHC-type zinc finger family protein (TAIR:AT5G04270.1); Has 5137 B…
qHPWB02	B02	AhSNP13792358	43.711	85400109	AhSNP14028184	46.066	86725884	Araip.10031249	AT1G18870.1	isochorismate synthase 2	Encodes a protein with isochorismate synthase activity involved in phylloquinone biosynthesis. Mutant studies of this gene's function suggest that its function is redundant with that of ICS1 (AT1G7410).	isochorismate synthase 2 (ICS2); CONTAINS InterPro DOMAIN/s: Chorismate binding, C-terminal (InterPro:IPR015890), ADC synthase (InterPro:IPR005801), Isochorismate synthase (InterPro:IPR004561); BEST Arabidopsis thaliana protein match is: ADC synthase superfamily protein (TAIR:AT1G74710.1); Has 14372 Blast hits to 14368 proteins in 2522 species: Archae - 246; Bacteria - 10572; Metazoa - 5; Fungi -…
qHPWB02	B02	AhSNP13792358	43.711	85400109	AhSNP14028184	46.066	86725884	Araip.10031251
qHPWB02	B02	AhSNP13792358	43.711	85400109	AhSNP14028184	46.066	86725884	Araip.10031255
qHPWB02	B02	AhSNP13792358	43.711	85400109	AhSNP14028184	46.066	86725884	Araip.10031256
qHPWB02	B02	AhSNP13792358	43.711	85400109	AhSNP14028184	46.066	86725884	Araip.10031259	AT2G22970.1	serine carboxypeptidase-like 11		serine carboxypeptidase-like 11 (SCPL11); FUNCTIONS IN: serine-type carboxypeptidase activity; INVOLVED IN: proteolysis; LOCATED IN: plant-type cell wall; EXPRESSED IN: 22 plant structures; EXPRESSED DURING: 13 growth stages; CONTAINS InterPro DOMAIN/s: Peptidase S10, serine carboxypeptidase (InterPro:IPR001563); BEST Arabidopsis thaliana protein match is: serine carboxypeptidase-like 12 (TAIR:AT…
qHPWB02	B02	AhSNP13792358	43.711	85400109	AhSNP14028184	46.066	86725884	Araip.10031262	AT3G12240.1	serine carboxypeptidase-like 15		serine carboxypeptidase-like 15 (SCPL15); FUNCTIONS IN: serine-type carboxypeptidase activity; INVOLVED IN: proteolysis; LOCATED IN: endomembrane system; CONTAINS InterPro DOMAIN/s: Peptidase S10, serine carboxypeptidase (InterPro:IPR001563); BEST Arabidopsis thaliana protein match is: serine carboxypeptidase-like 14 (TAIR:AT3G12230.1); Has 3798 Blast hits to 3708 proteins in 428 species: Archae …
qHPWB02	B02	AhSNP13792358	43.711	85400109	AhSNP14028184	46.066	86725884	Araip.10031266
qHPWB02	B02	AhSNP13792358	43.711	85400109	AhSNP14028184	46.066	86725884	Araip.10031270	AT1G29340.1	plant U-box 17	Encodes a protein containing a UND, a U-box, and an ARM domain. This protein has E3 ubiquitin ligase activity. It is required for cell death and full resistance specified by Arabidopsis RPM1 and RPS4 resistance proteins against Pseudomonas syringae pv tomato.	plant U-box 17 (PUB17); FUNCTIONS IN: ubiquitin-protein ligase activity; INVOLVED IN: defense response to fungus, incompatible interaction, defense response, incompatible interaction, apoptosis, protein ubiquitination; LOCATED IN: ubiquitin ligase complex; EXPRESSED IN: 25 plant structures; EXPRESSED DURING: 15 growth stages; CONTAINS InterPro DOMAIN/s: U box domain (InterPro:IPR003613), Armadill…
qHPWB02	B02	AhSNP13792358	43.711	85400109	AhSNP14028184	46.066	86725884	Araip.10031275	AT2G37770.2	NAD(P)-linked oxidoreductase superfamily protein	Encodes an NADPH-dependent aldo-keto reductase that can act on a wide variety of substrates in vitro including saturated and unsaturated aldehydes, steroids, and sugars. GFP-tagged AKR4C9 localizes to the chloroplast where it may play a role in detoxifying reactive carbonyl compounds that threaten to impair the photosynthetic process. Transcript levels for this gene are up-regulated in response t…	NAD(P)-linked oxidoreductase superfamily protein; FUNCTIONS IN: oxidoreductase activity; INVOLVED IN: oxidation reduction; EXPRESSED IN: 12 plant structures; EXPRESSED DURING: LP.04 four leaves visible, 4 anthesis, petal differentiation and expansion stage; CONTAINS InterPro DOMAIN/s: Aldo/keto reductase (InterPro:IPR001395), Aldo/keto reductase subgroup (InterPro:IPR020471), Aldo/keto reductase,…
qHPWB06	B06	AhSNP14871490	128.802	119768004	AhSNP15057182	135.056	121396151	Araip.10014463
qHPWB06	B06	AhSNP14871490	128.802	119768004	AhSNP15057182	135.056	121396151	Araip.10014464
qHPWB06	B06	AhSNP14871490	128.802	119768004	AhSNP15057182	135.056	121396151	Araip.10014465	AT1G27290.2			unknown protein; FUNCTIONS IN: molecular_function unknown; INVOLVED IN: biological_process unknown; EXPRESSED IN: 25 plant structures; EXPRESSED DURING: 15 growth stages; Has 44 Blast hits to 44 proteins in 12 species: Archae - 0; Bacteria - 0; Metazoa - 0; Fungi - 0; Plants - 44; Viruses - 0; Other Eukaryotes - 0 (source: NCBI BLink).
qHPWB06	B06	AhSNP14871490	128.802	119768004	AhSNP15057182	135.056	121396151	Araip.10014470	AT5G40960.1	Protein of unknown function (DUF 3339)		Protein of unknown function (DUF 3339); CONTAINS InterPro DOMAIN/s: Protein of unknown function DUF3339 (InterPro:IPR021775); BEST Arabidopsis thaliana protein match is: Protein of unknown function (DUF 3339) (TAIR:AT5G08391.1); Has 1807 Blast hits to 1807 proteins in 277 species: Archae - 0; Bacteria - 0; Metazoa - 736; Fungi - 347; Plants - 385; Viruses - 0; Other Eukaryotes - 339 (source: NCBI…
qHPWB06	B06	AhSNP14871490	128.802	119768004	AhSNP15057182	135.056	121396151	Araip.10014472	AT5G14120.1	Major facilitator superfamily protein		Major facilitator superfamily protein; LOCATED IN: plasma membrane, vacuole; EXPRESSED IN: 26 plant structures; EXPRESSED DURING: 15 growth stages; CONTAINS InterPro DOMAIN/s: Nodulin-like (InterPro:IPR010658), Major facilitator superfamily, general substrate transporter (InterPro:IPR016196); BEST Arabidopsis thaliana protein match is: Major facilitator superfamily protein (TAIR:AT3G01930.2); Has…
qHPWB06	B06	AhSNP14871490	128.802	119768004	AhSNP15057182	135.056	121396151	Araip.10014473	AT5G14130.1	Peroxidase superfamily protein		Peroxidase superfamily protein; FUNCTIONS IN: peroxidase activity, heme binding; INVOLVED IN: response to oxidative stress, oxidation reduction; LOCATED IN: endomembrane system; EXPRESSED IN: embryo, hypocotyl, fruit, root; EXPRESSED DURING: C globular stage; CONTAINS InterPro DOMAIN/s: Haem peroxidase (InterPro:IPR010255), Plant peroxidase (InterPro:IPR000823), Peroxidases heam-ligand binding si…
qHPWB06	B06	AhSNP14871490	128.802	119768004	AhSNP15057182	135.056	121396151	Araip.10014474
qHPWB06	B06	AhSNP14871490	128.802	119768004	AhSNP15057182	135.056	121396151	Araip.10014475
qHPWB06	B06	AhSNP14871490	128.802	119768004	AhSNP15057182	135.056	121396151	Araip.10014480	AT5G14140.1	zinc ion binding;nucleic acid binding;zinc ion binding		zinc ion binding;nucleic acid binding;zinc ion binding; FUNCTIONS IN: zinc ion binding, nucleic acid binding; INVOLVED IN: biological_process unknown; LOCATED IN: intracellular; CONTAINS InterPro DOMAIN/s: Zinc finger, C2H2-like (InterPro:IPR015880), Zinc finger, C2H2-type (InterPro:IPR007087); Has 287 Blast hits to 281 proteins in 115 species: Archae - 0; Bacteria - 0; Metazoa - 116; Fungi - 82;…
qHPWB06	B06	AhSNP14871490	128.802	119768004	AhSNP15057182	135.056	121396151	Araip.10014481	AT1G27930.1	Protein of unknown function (DUF579)	Function unknown. Interacts with eIF3.	FUNCTIONS IN: protein binding; INVOLVED IN: biological_process unknown; LOCATED IN: endomembrane system; EXPRESSED IN: 24 plant structures; EXPRESSED DURING: 15 growth stages; CONTAINS InterPro DOMAIN/s: Protein of unknown function DUF579 (InterPro:IPR021148), Conserved hypothetical protein CHP01627 (InterPro:IPR006514); BEST Arabidopsis thaliana protein match is: Protein of unknown function (DUF…
qHPWB06	B06	AhSNP14871490	128.802	119768004	AhSNP15057182	135.056	121396151	Araip.10014487
qHPWB06	B06	AhSNP14871490	128.802	119768004	AhSNP15057182	135.056	121396151	Araip.10014489	AT5G40940.1	putative fasciclin-like arabinogalactan protein 20		putative fasciclin-like arabinogalactan protein 20 (FLA20); CONTAINS InterPro DOMAIN/s: FAS1 domain (InterPro:IPR000782); Has 1807 Blast hits to 1807 proteins in 277 species: Archae - 0; Bacteria - 0; Metazoa - 736; Fungi - 347; Plants - 385; Viruses - 0; Other Eukaryotes - 339 (source: NCBI BLink).
qHPWB06	B06	AhSNP14871490	128.802	119768004	AhSNP15057182	135.056	121396151	Araip.10014494
qHPWB06	B06	AhSNP14871490	128.802	119768004	AhSNP15057182	135.056	121396151	Araip.10014495	AT3G27090.1	DCD (Development and Cell Death) domain protein		DCD (Development and Cell Death) domain protein; CONTAINS InterPro DOMAIN/s: Development/cell death domain (InterPro:IPR013989), Kelch related (InterPro:IPR013089); BEST Arabidopsis thaliana protein match is: DCD (Development and Cell Death) domain protein (TAIR:AT5G42050.1); Has 746 Blast hits to 671 proteins in 44 species: Archae - 0; Bacteria - 2; Metazoa - 6; Fungi - 0; Plants - 297; Viruses …
qHPWB06	B06	AhSNP14871490	128.802	119768004	AhSNP15057182	135.056	121396151	Araip.10014497
qHPWB06	B06	AhSNP14871490	128.802	119768004	AhSNP15057182	135.056	121396151	Araip.10014501	AT3G27110.2	Peptidase family M48 family protein		Peptidase family M48 family protein; FUNCTIONS IN: metalloendopeptidase activity; INVOLVED IN: proteolysis; LOCATED IN: chloroplast, membrane; EXPRESSED IN: 22 plant structures; EXPRESSED DURING: 13 growth stages; CONTAINS InterPro DOMAIN/s: Peptidase M48 (InterPro:IPR001915); Has 2654 Blast hits to 2654 proteins in 909 species: Archae - 247; Bacteria - 2042; Metazoa - 0; Fungi - 12; Plants - 34;…
qHPWB06	B06	AhSNP14871490	128.802	119768004	AhSNP15057182	135.056	121396151	Araip.10014502
qHPWB06	B06	AhSNP14871490	128.802	119768004	AhSNP15057182	135.056	121396151	Araip.10014504	AT3G48520.1	cytochrome P450, family 94, subfamily B, polypeptide 3	CYP94B3 is a jasmonoyl-isoleucine-12-hydroxylase that catalyzes the formation of 12-OH-JA-Ile from JA-Ile. By reducing the levels of this the biologically active phytohormone, CYP94B3 attenuates the jasmonic acid signaling cascade. CYP94B3 transcript levels rise in response to wounding.	cytochrome P450, family 94, subfamily B, polypeptide 3 (CYP94B3); FUNCTIONS IN: electron carrier activity, monooxygenase activity, iron ion binding, oxygen binding, heme binding; INVOLVED IN: oxidation reduction; LOCATED IN: endomembrane system; EXPRESSED IN: 14 plant structures; EXPRESSED DURING: 7 growth stages; CONTAINS InterPro DOMAIN/s: Cytochrome P450 (InterPro:IPR001128), Cytochrome P450, …
qHPWB06	B06	AhSNP14871490	128.802	119768004	AhSNP15057182	135.056	121396151	Araip.10014506	AT1G08840.2	DNA replication helicase, putative		embryo defective 2411 (emb2411); FUNCTIONS IN: ATP-dependent DNA helicase activity, DNA binding, ATP binding; INVOLVED IN: DNA replication, embryo development ending in seed dormancy; LOCATED IN: chloroplast; EXPRESSED IN: 22 plant structures; EXPRESSED DURING: 13 growth stages; CONTAINS InterPro DOMAIN/s: DNA helicase, UvrD/REP type (InterPro:IPR000212), DNA replication factor Dna2 (InterPro:IPR…
qHPWB06	B06	AhSNP14871490	128.802	119768004	AhSNP15057182	135.056	121396151	Araip.10014507	AT5G40870.1	uridine kinase/uracil phosphoribosyltransferase 1	Encodes a protein that with uridine kinase but not uracil phosphoribosyltransferase activities.	uridine kinase/uracil phosphoribosyltransferase 1 (UK/UPRT1); FUNCTIONS IN: uridine kinase activity, uracil phosphoribosyltransferase activity, kinase activity, ATP binding; INVOLVED IN: biosynthetic process, nucleoside metabolic process, metabolic process; LOCATED IN: cytoplasm; EXPRESSED IN: 23 plant structures; EXPRESSED DURING: 13 growth stages; CONTAINS InterPro DOMAIN/s: Phosphoribulokinase…
qHPWB06	B06	AhSNP14871490	128.802	119768004	AhSNP15057182	135.056	121396151	Araip.10014508	AT3G27180.1	S-adenosyl-L-methionine-dependent methyltransferases superfamily protein		S-adenosyl-L-methionine-dependent methyltransferases superfamily protein; FUNCTIONS IN: methyltransferase activity; INVOLVED IN: rRNA methylation; LOCATED IN: chloroplast; CONTAINS InterPro DOMAIN/s: Conserved hypothetical protein CHP00095 (InterPro:IPR004398); Has 4717 Blast hits to 4707 proteins in 1568 species: Archae - 39; Bacteria - 4296; Metazoa - 92; Fungi - 26; Plants - 68; Viruses - 1; O…
qHPWB06	B06	AhSNP14871490	128.802	119768004	AhSNP15057182	135.056	121396151	Araip.10014511	AT5G04140.2	glutamate synthase 1	Encodes a gene whose sequence is similar to ferredoxin dependent glutamate synthase (Fd-GOGAT). Expression in leaves is induced by light and sucrose. Proposed to be involved in photorespiration and nitrogen assimilation.	glutamate synthase 1 (GLU1); FUNCTIONS IN: protein binding, glutamate synthase (ferredoxin) activity; INVOLVED IN: response to light stimulus, photorespiration; LOCATED IN: apoplast, chloroplast, membrane, chloroplast envelope; EXPRESSED IN: 25 plant structures; EXPRESSED DURING: 14 growth stages; CONTAINS InterPro DOMAIN/s: Glutamine amidotransferase, class-II (InterPro:IPR000583), Aldolase-type…
qHPWB06	B06	AhSNP14871490	128.802	119768004	AhSNP15057182	135.056	121396151	Araip.10014512
qHPWB06	B06	AhSNP14871490	128.802	119768004	AhSNP15057182	135.056	121396151	Araip.10014514
qHPWB06	B06	AhSNP14871490	128.802	119768004	AhSNP15057182	135.056	121396151	Araip.10014515
qHPWB06	B06	AhSNP14871490	128.802	119768004	AhSNP15057182	135.056	121396151	Araip.10014516	AT3G12530.1	PSF2		PSF2; FUNCTIONS IN: molecular_function unknown; INVOLVED IN: DNA replication; LOCATED IN: nucleus; EXPRESSED IN: 24 plant structures; EXPRESSED DURING: 15 growth stages; CONTAINS InterPro DOMAIN/s: GINS complex (InterPro:IPR021151), GINS complex, subunit Psf2 (InterPro:IPR007257), GINS complex, subunit Psf2, subgroup (InterPro:IPR016906); Has 396 Blast hits to 382 proteins in 194 species: Archae …
qHPWB06	B06	AhSNP14871490	128.802	119768004	AhSNP15057182	135.056	121396151	Araip.10014518	AT3G04130.2	Tetratricopeptide repeat (TPR)-like superfamily protein		Tetratricopeptide repeat (TPR)-like superfamily protein; CONTAINS InterPro DOMAIN/s: Pentatricopeptide repeat (InterPro:IPR002885); BEST Arabidopsis thaliana protein match is: Pentatricopeptide repeat (PPR) superfamily protein (TAIR:AT3G22670.1); Has 35333 Blast hits to 34131 proteins in 2444 species: Archae - 798; Bacteria - 22429; Metazoa - 974; Fungi - 991; Plants - 531; Viruses - 0; Other Euk…
qHPWB06	B06	AhSNP14871490	128.802	119768004	AhSNP15057182	135.056	121396151	Araip.10014520
qHPWB06	B06	AhSNP14871490	128.802	119768004	AhSNP15057182	135.056	121396151	Araip.10014521	AT3G01850.2	Aldolase-type TIM barrel family protein		Aldolase-type TIM barrel family protein; FUNCTIONS IN: ribulose-phosphate 3-epimerase activity, catalytic activity; INVOLVED IN: carbohydrate metabolic process, metabolic process; LOCATED IN: endomembrane system; EXPRESSED IN: 22 plant structures; EXPRESSED DURING: 13 growth stages; CONTAINS InterPro DOMAIN/s: Aldolase-type TIM barrel (InterPro:IPR013785), Ribulose-phosphate 3-epimerase (InterPro…
qHPWB06	B06	AhSNP14871490	128.802	119768004	AhSNP15057182	135.056	121396151	Araip.10014522	AT3G01840.1	Protein kinase superfamily protein	Encodes a LysM-containing receptor-like kinase. Induction of chitin-responsive genes by chitin treatment is not blocked in the mutant.	Protein kinase superfamily protein; FUNCTIONS IN: protein kinase activity, kinase activity, ATP binding; INVOLVED IN: protein amino acid phosphorylation; LOCATED IN: endomembrane system; EXPRESSED IN: 12 plant structures; EXPRESSED DURING: 4 anthesis, C globular stage, petal differentiation and expansion stage; CONTAINS InterPro DOMAIN/s: Protein kinase, catalytic domain (InterPro:IPR000719), Ser…
qHPWB06	B06	AhSNP14871490	128.802	119768004	AhSNP15057182	135.056	121396151	Araip.10014523
qHPWB06	B06	AhSNP14871490	128.802	119768004	AhSNP15057182	135.056	121396151	Araip.10014525	AT3G01820.1	P-loop containing nucleoside triphosphate hydrolases superfamily protein		P-loop containing nucleoside triphosphate hydrolases superfamily protein; FUNCTIONS IN: nucleobase, nucleoside, nucleotide kinase activity, nucleotide kinase activity, ATP binding; INVOLVED IN: nucleobase, nucleoside, nucleotide and nucleic acid metabolic process, anaerobic respiration, nucleotide metabolic process; LOCATED IN: mitochondrion; EXPRESSED IN: 22 plant structures; EXPRESSED DURING: 1…
qHPWB06	B06	AhSNP14871490	128.802	119768004	AhSNP15057182	135.056	121396151	Araip.10014462
qHPWB06	B06	AhSNP14871490	128.802	119768004	AhSNP15057182	135.056	121396151	Araip.10014466
qHPWB06	B06	AhSNP14871490	128.802	119768004	AhSNP15057182	135.056	121396151	Araip.10014467
qHPWB06	B06	AhSNP14871490	128.802	119768004	AhSNP15057182	135.056	121396151	Araip.10014468	AT3G27030.1			unknown protein; FUNCTIONS IN: molecular_function unknown; INVOLVED IN: biological_process unknown; LOCATED IN: endomembrane system; CONTAINS InterPro DOMAIN/s: Protein of unknown function DUF3339 (InterPro:IPR021775); BEST Arabidopsis thaliana protein match is: Protein of unknown function (DUF 3339) (TAIR:AT5G40970.1); Has 538 Blast hits to 271 proteins in 16 species: Archae - 0; Bacteria - 0; M…
qHPWB06	B06	AhSNP14871490	128.802	119768004	AhSNP15057182	135.056	121396151	Araip.10014471
qHPWB06	B06	AhSNP14871490	128.802	119768004	AhSNP15057182	135.056	121396151	Araip.10014476
qHPWB06	B06	AhSNP14871490	128.802	119768004	AhSNP15057182	135.056	121396151	Araip.10014477
qHPWB06	B06	AhSNP14871490	128.802	119768004	AhSNP15057182	135.056	121396151	Araip.10014478	AT5G14130.1	Peroxidase superfamily protein		Peroxidase superfamily protein; FUNCTIONS IN: peroxidase activity, heme binding; INVOLVED IN: response to oxidative stress, oxidation reduction; LOCATED IN: endomembrane system; EXPRESSED IN: embryo, hypocotyl, fruit, root; EXPRESSED DURING: C globular stage; CONTAINS InterPro DOMAIN/s: Haem peroxidase (InterPro:IPR010255), Plant peroxidase (InterPro:IPR000823), Peroxidases heam-ligand binding si…
qHPWB06	B06	AhSNP14871490	128.802	119768004	AhSNP15057182	135.056	121396151	Araip.10014482	AT1G31260.1	zinc transporter 10 precursor	member of Fe(II) transporter isolog family	zinc transporter 10 precursor (ZIP10); FUNCTIONS IN: cation transmembrane transporter activity, metal ion transmembrane transporter activity; INVOLVED IN: cation transport; LOCATED IN: endomembrane system, integral to membrane, membrane; CONTAINS InterPro DOMAIN/s: Zinc/iron permease, fungal/plant (InterPro:IPR004698), Zinc/iron permease (InterPro:IPR003689); BEST Arabidopsis thaliana protein mat…
qHPWB06	B06	AhSNP14871490	128.802	119768004	AhSNP15057182	135.056	121396151	Araip.10014483	AT4G16430.1	basic helix-loop-helix (bHLH) DNA-binding superfamily protein		basic helix-loop-helix (bHLH) DNA-binding superfamily protein; FUNCTIONS IN: DNA binding, sequence-specific DNA binding transcription factor activity; INVOLVED IN: regulation of transcription; LOCATED IN: nucleus; EXPRESSED IN: 22 plant structures; EXPRESSED DURING: 13 growth stages; CONTAINS InterPro DOMAIN/s: Helix-loop-helix DNA-binding domain (InterPro:IPR001092), Helix-loop-helix DNA-binding…
qHPWB06	B06	AhSNP14871490	128.802	119768004	AhSNP15057182	135.056	121396151	Araip.10014484	AT3G27050.1			unknown protein; Has 43 Blast hits to 43 proteins in 17 species: Archae - 0; Bacteria - 0; Metazoa - 0; Fungi - 0; Plants - 40; Viruses - 0; Other Eukaryotes - 3 (source: NCBI BLink).
qHPWB06	B06	AhSNP14871490	128.802	119768004	AhSNP15057182	135.056	121396151	Araip.10014485	AT3G27060.1	Ferritin/ribonucleotide reductase-like family protein	Encodes one of the 3 ribonucleotide reductase (RNR) small subunit genes. TSO2 transcription occurs predominantly at the S-phase of the cell cycle and its expression pattern is consistent with its role in dNDP biosynthesis during DNA replication in actively dividing cells. Critical for cell cycle progression, DNA damage repair and plant development.	TSO MEANING 'UGLY' IN CHINESE 2 (TSO2); FUNCTIONS IN: oxidoreductase activity, transition metal ion binding, ribonucleoside-diphosphate reductase activity; INVOLVED IN: in 6 processes; LOCATED IN: cellular_component unknown; EXPRESSED IN: 25 plant structures; EXPRESSED DURING: 15 growth stages; CONTAINS InterPro DOMAIN/s: Ribonucleotide reductase-related (InterPro:IPR012348), Ribonucleotide reduc…
qHPWB06	B06	AhSNP14871490	128.802	119768004	AhSNP15057182	135.056	121396151	Araip.10014486
qHPWB06	B06	AhSNP14871490	128.802	119768004	AhSNP15057182	135.056	121396151	Araip.10014488
qHPWB06	B06	AhSNP14871490	128.802	119768004	AhSNP15057182	135.056	121396151	Araip.10014490	AT3G48200.1			unknown protein; FUNCTIONS IN: molecular_function unknown; INVOLVED IN: biological_process unknown; LOCATED IN: endomembrane system; EXPRESSED IN: 21 plant structures; EXPRESSED DURING: 13 growth stages; Has 210 Blast hits to 148 proteins in 42 species: Archae - 0; Bacteria - 118; Metazoa - 0; Fungi - 0; Plants - 48; Viruses - 0; Other Eukaryotes - 44 (source: NCBI BLink).
qHPWB06	B06	AhSNP14871490	128.802	119768004	AhSNP15057182	135.056	121396151	Araip.10014491	AT2G19130.1	S-locus lectin protein kinase family protein		S-locus lectin protein kinase family protein; FUNCTIONS IN: protein serine/threonine kinase activity, sugar binding, protein kinase activity, ATP binding; INVOLVED IN: protein amino acid phosphorylation, recognition of pollen; LOCATED IN: endomembrane system; EXPRESSED IN: 19 plant structures; EXPRESSED DURING: 13 growth stages; CONTAINS InterPro DOMAIN/s: Curculin-like (mannose-binding) lectin (…
qHPWB06	B06	AhSNP14871490	128.802	119768004	AhSNP15057182	135.056	121396151	Araip.10014492
qHPWB06	B06	AhSNP14871490	128.802	119768004	AhSNP15057182	135.056	121396151	Araip.10014493	AT3G01920.1	DHBP synthase RibB-like alpha/beta domain		DHBP synthase RibB-like alpha/beta domain; CONTAINS InterPro DOMAIN/s: Sua5/YciO/YrdC/YwlC (InterPro:IPR004388), DHBP synthase RibB-like alpha/beta domain (InterPro:IPR017945), Sua5/YciO/YrdC, N-terminal (InterPro:IPR006070); Has 7227 Blast hits to 7227 proteins in 2277 species: Archae - 193; Bacteria - 5396; Metazoa - 127; Fungi - 76; Plants - 77; Viruses - 0; Other Eukaryotes - 1358 (source: NC…
qHPWB06	B06	AhSNP14871490	128.802	119768004	AhSNP15057182	135.056	121396151	Araip.10014496
qHPWB06	B06	AhSNP14871490	128.802	119768004	AhSNP15057182	135.056	121396151	Araip.10014498	AT3G19950.1	RING/U-box superfamily protein		RING/U-box superfamily protein; FUNCTIONS IN: zinc ion binding; EXPRESSED IN: 24 plant structures; EXPRESSED DURING: 15 growth stages; CONTAINS InterPro DOMAIN/s: Zinc finger, RING-type (InterPro:IPR001841), Zinc finger, C3HC4 RING-type (InterPro:IPR018957); BEST Arabidopsis thaliana protein match is: RING/U-box superfamily protein (TAIR:AT1G55530.1); Has 11106 Blast hits to 11075 proteins in 297…
qHPWB06	B06	AhSNP14871490	128.802	119768004	AhSNP15057182	135.056	121396151	Araip.10014499	AT3G19950.1	RING/U-box superfamily protein		RING/U-box superfamily protein; FUNCTIONS IN: zinc ion binding; EXPRESSED IN: 24 plant structures; EXPRESSED DURING: 15 growth stages; CONTAINS InterPro DOMAIN/s: Zinc finger, RING-type (InterPro:IPR001841), Zinc finger, C3HC4 RING-type (InterPro:IPR018957); BEST Arabidopsis thaliana protein match is: RING/U-box superfamily protein (TAIR:AT1G55530.1); Has 11106 Blast hits to 11075 proteins in 297…
qHPWB06	B06	AhSNP14871490	128.802	119768004	AhSNP15057182	135.056	121396151	Araip.10014500	AT3G19950.1	RING/U-box superfamily protein		RING/U-box superfamily protein; FUNCTIONS IN: zinc ion binding; EXPRESSED IN: 24 plant structures; EXPRESSED DURING: 15 growth stages; CONTAINS InterPro DOMAIN/s: Zinc finger, RING-type (InterPro:IPR001841), Zinc finger, C3HC4 RING-type (InterPro:IPR018957); BEST Arabidopsis thaliana protein match is: RING/U-box superfamily protein (TAIR:AT1G55530.1); Has 11106 Blast hits to 11075 proteins in 297…
qHPWB06	B06	AhSNP14871490	128.802	119768004	AhSNP15057182	135.056	121396151	Araip.10014503	AT2G28100.1	alpha-L-fucosidase 1	Encodes a protein with &#945;-fucosidase activity. The activity was assessed on 2'-fucosyl-lactitol. AtFUC1 was not able to act on XXFG substrates, at least when heterologously expressed in <i>Pichia pastoris</i>. The enzyme has been postulated to act on fucosylated substrates other than xyloglucan oligosaccharides. was shown (<i>Pichia pastoris</i>) to hydrolyze fucose in 3- and 4-linkage , henc…	alpha-L-fucosidase 1 (FUC1); FUNCTIONS IN: alpha-L-fucosidase activity; INVOLVED IN: glycoprotein catabolic process; LOCATED IN: vacuole; EXPRESSED IN: 17 plant structures; EXPRESSED DURING: 11 growth stages; CONTAINS InterPro DOMAIN/s: Glycoside hydrolase, family 29 (InterPro:IPR000933), Glycoside hydrolase, catalytic core (InterPro:IPR017853), Glycoside hydrolase, subgroup, catalytic core (Inte…
qHPWB06	B06	AhSNP14871490	128.802	119768004	AhSNP15057182	135.056	121396151	Araip.10014505	AT3G27120.1	P-loop containing nucleoside triphosphate hydrolases superfamily protein		P-loop containing nucleoside triphosphate hydrolases superfamily protein; FUNCTIONS IN: nucleoside-triphosphatase activity, ATPase activity, nucleotide binding, ATP binding; INVOLVED IN: biological_process unknown; LOCATED IN: cellular_component unknown; EXPRESSED IN: 6 plant structures; EXPRESSED DURING: F mature embryo stage, petal differentiation and expansion stage, E expanded cotyledon stage…
qHPWB06	B06	AhSNP14871490	128.802	119768004	AhSNP15057182	135.056	121396151	Araip.10014509	AT1G80260.1	Spc97 / Spc98 family of spindle pole body (SBP) component		embryo defective 1427 (emb1427); FUNCTIONS IN: tubulin binding; INVOLVED IN: embryo development ending in seed dormancy; LOCATED IN: spindle pole, microtubule organizing center; CONTAINS InterPro DOMAIN/s: Spc97/Spc98 (InterPro:IPR007259); BEST Arabidopsis thaliana protein match is: Spc97 / Spc98 family of spindle pole body (SBP) component (TAIR:AT1G20570.1); Has 1146 Blast hits to 1005 proteins …
qHPWB06	B06	AhSNP14871490	128.802	119768004	AhSNP15057182	135.056	121396151	Araip.10014510	AT4G19970.1			CONTAINS InterPro DOMAIN/s: Nucleotide-diphospho-sugar transferase, predicted (InterPro:IPR005069); BEST Arabidopsis thaliana protein match is: Nucleotide-diphospho-sugar transferase family protein (TAIR:AT5G44820.1); Has 801 Blast hits to 466 proteins in 35 species: Archae - 0; Bacteria - 0; Metazoa - 2; Fungi - 0; Plants - 750; Viruses - 0; Other Eukaryotes - 49 (source: NCBI BLink).
qHPWB06	B06	AhSNP14871490	128.802	119768004	AhSNP15057182	135.056	121396151	Araip.10014513	AT5G14180.1	Myzus persicae-induced lipase 1		Myzus persicae-induced lipase 1 (MPL1); FUNCTIONS IN: catalytic activity; INVOLVED IN: glycerol biosynthetic process, lipid metabolic process; LOCATED IN: endomembrane system; EXPRESSED IN: 7 plant structures; EXPRESSED DURING: L mature pollen stage, M germinated pollen stage, 4 anthesis, petal differentiation and expansion stage; CONTAINS InterPro DOMAIN/s: AB-hydrolase-associated lipase region …
qHPWB06	B06	AhSNP14871490	128.802	119768004	AhSNP15057182	135.056	121396151	Araip.10014517
qHPWB06	B06	AhSNP14871490	128.802	119768004	AhSNP15057182	135.056	121396151	Araip.10014519	AT3G01860.1			unknown protein; FUNCTIONS IN: molecular_function unknown; INVOLVED IN: response to cadmium ion; LOCATED IN: chloroplast; EXPRESSED IN: 24 plant structures; EXPRESSED DURING: 13 growth stages; BEST Arabidopsis thaliana protein match is: unknown protein (TAIR:AT3G27210.1); Has 66 Blast hits to 66 proteins in 13 species: Archae - 0; Bacteria - 0; Metazoa - 5; Fungi - 0; Plants - 61; Viruses - 0; Ot…
qHPWB06	B06	AhSNP14871490	128.802	119768004	AhSNP15057182	135.056	121396151	Araip.10014524	AT1G76650.3	calmodulin-like 38		calmodulin-like 38 (CML38); CONTAINS InterPro DOMAIN/s: EF-Hand 1, calcium-binding site (InterPro:IPR018247), EF-HAND 2 (InterPro:IPR018249), EF-hand-like domain (InterPro:IPR011992), Calcium-binding EF-hand (InterPro:IPR002048); BEST Arabidopsis thaliana protein match is: Calcium-binding EF-hand family protein (TAIR:AT1G76640.1).
qHPWB06	B06	AhSNP14871490	128.802	119768004	AhSNP15057182	135.056	121396151	Araip.10014526
qHPWB06	B06	AhSNP14871490	128.802	119768004	AhSNP15057182	135.056	121396151	Araip.10014527
qHPWB06	B06	AhSNP14871490	128.802	119768004	AhSNP15057182	135.056	121396151	Araip.10014528	AT3G01810.3			FUNCTIONS IN: molecular_function unknown; INVOLVED IN: biological_process unknown; EXPRESSED IN: 21 plant structures; EXPRESSED DURING: 13 growth stages; BEST Arabidopsis thaliana protein match is: nucleolar protein gar2-related (TAIR:AT2G42320.2).
qHPWB06	B06	AhSNP14871490	128.802	119768004	AhSNP15057182	135.056	121396151	Araip.10014529	AT5G14210.1	Leucine-rich repeat protein kinase family protein		Leucine-rich repeat protein kinase family protein; FUNCTIONS IN: protein serine/threonine kinase activity, protein kinase activity, ATP binding; INVOLVED IN: transmembrane receptor protein tyrosine kinase signaling pathway, protein amino acid phosphorylation; LOCATED IN: mitochondrion; EXPRESSED IN: 22 plant structures; EXPRESSED DURING: 13 growth stages; CONTAINS InterPro DOMAIN/s: Protein kinas…
qHSWA03	A03	AhSNP1417767	0	2953530	AhSNP1217642	4.451	4594323	Aradu.10035899	AT4G36250.1	aldehyde dehydrogenase 3F1	Encodes a putative aldehyde dehydrogenase. The gene is not responsive to osmotic stress and is expressed constitutively at a low level in plantlets and root cultures.	aldehyde dehydrogenase 3F1 (ALDH3F1); FUNCTIONS IN: 3-chloroallyl aldehyde dehydrogenase activity, aldehyde dehydrogenase (NAD) activity; INVOLVED IN: cellular aldehyde metabolic process, oxidation reduction, metabolic process; LOCATED IN: endoplasmic reticulum, membrane; EXPRESSED IN: 24 plant structures; EXPRESSED DURING: 13 growth stages; CONTAINS InterPro DOMAIN/s: Aldehyde/histidinol dehydro…
qHSWA03	A03	AhSNP1417767	0	2953530	AhSNP1217642	4.451	4594323	Aradu.10035903	AT5G03490.1	UDP-Glycosyltransferase superfamily protein		UDP-Glycosyltransferase superfamily protein; FUNCTIONS IN: transferase activity, transferring hexosyl groups, UDP-glycosyltransferase activity, UDP-glucosyltransferase activity, transferase activity, transferring glycosyl groups; INVOLVED IN: metabolic process; LOCATED IN: cellular_component unknown; EXPRESSED IN: 14 plant structures; EXPRESSED DURING: 9 growth stages; CONTAINS InterPro DOMAIN/s:…
qHSWA03	A03	AhSNP1417767	0	2953530	AhSNP1217642	4.451	4594323	Aradu.10035904
qHSWA03	A03	AhSNP1417767	0	2953530	AhSNP1217642	4.451	4594323	Aradu.10035906	AT3G57670.1	C2H2-type zinc finger family protein	Encodes a a C2H2/C2HC zinc finger transcription factor specifically expressed in the transmitting tract and involved in transmitting tract development and pollen tube growth.	NO TRANSMITTING TRACT (NTT); CONTAINS InterPro DOMAIN/s: Zinc finger, C2H2-like (InterPro:IPR015880), Zinc finger, C2H2-type (InterPro:IPR007087); BEST Arabidopsis thaliana protein match is: WIP domain protein 4 (TAIR:AT3G20880.1); Has 16303 Blast hits to 11155 proteins in 263 species: Archae - 2; Bacteria - 36; Metazoa - 14565; Fungi - 231; Plants - 853; Viruses - 60; Other Eukaryotes - 556 (sou…
qHSWA03	A03	AhSNP1417767	0	2953530	AhSNP1217642	4.451	4594323	Aradu.10035908	AT3G51790.1	transmembrane protein G1P-related 1	Encodes a heme-binding protein located in the mitochondrial inner membrane that is involved in cytochrome c maturation.	transmembrane protein G1P-related 1 (TG1); FUNCTIONS IN: molecular_function unknown; INVOLVED IN: cytochrome complex assembly, protein-heme linkage; LOCATED IN: plasma membrane; EXPRESSED IN: 22 plant structures; EXPRESSED DURING: 13 growth stages; CONTAINS InterPro DOMAIN/s: CcmE/CycJ protein (InterPro:IPR004329), Nucleic acid-binding, OB-fold (InterPro:IPR012340); Has 3203 Blast hits to 3203 pr…
qHSWA03	A03	AhSNP1417767	0	2953530	AhSNP1217642	4.451	4594323	Aradu.10035910
qHSWA03	A03	AhSNP1417767	0	2953530	AhSNP1217642	4.451	4594323	Aradu.10035911	AT1G51200.4	A20/AN1-like zinc finger family protein		A20/AN1-like zinc finger family protein; FUNCTIONS IN: DNA binding, zinc ion binding; INVOLVED IN: biological_process unknown; LOCATED IN: cellular_component unknown; EXPRESSED IN: 24 plant structures; EXPRESSED DURING: 15 growth stages; CONTAINS InterPro DOMAIN/s: Zinc finger, AN1-type (InterPro:IPR000058), Zinc finger, A20-type (InterPro:IPR002653); BEST Arabidopsis thaliana protein match is: A…
qHSWA03	A03	AhSNP1417767	0	2953530	AhSNP1217642	4.451	4594323	Aradu.10035914	AT1G51170.1	Protein kinase superfamily protein	Encodes an active AGC VIII protein kinase that interacts with the putative transcription factor ATS and regulates planar growth during integument development in the ovule. Mutants exhibit ectopic growth in filaments and petals, as well as aberrant embryogenesis.	Protein kinase superfamily protein; FUNCTIONS IN: kinase activity; INVOLVED IN: protein amino acid phosphorylation; EXPRESSED IN: 21 plant structures; EXPRESSED DURING: 7 growth stages; CONTAINS InterPro DOMAIN/s: Protein kinase, ATP binding site (InterPro:IPR017441), Protein kinase, catalytic domain (InterPro:IPR000719), Serine/threonine-protein kinase domain (InterPro:IPR002290), Serine/threoni…
qHSWA03	A03	AhSNP1417767	0	2953530	AhSNP1217642	4.451	4594323	Aradu.10035915	AT5G12950.1	Putative glycosyl hydrolase of unknown function (DUF1680)		FUNCTIONS IN: catalytic activity; LOCATED IN: vacuole, plant-type cell wall; EXPRESSED IN: stem, male gametophyte, guard cell, pollen tube; EXPRESSED DURING: L mature pollen stage, M germinated pollen stage; CONTAINS InterPro DOMAIN/s: Protein of unknown function DUF1680 (InterPro:IPR012878), Six-hairpin glycosidase-like (InterPro:IPR008928); BEST Arabidopsis thaliana protein match is: Putative g…
qHSWA03	A03	AhSNP1417767	0	2953530	AhSNP1217642	4.451	4594323	Aradu.10035920	AT1G51140.1	basic helix-loop-helix (bHLH) DNA-binding superfamily protein	Encodes a basic helix?loop?helix-type transcription factor involved in photoperiodism flowering.	basic helix-loop-helix (bHLH) DNA-binding superfamily protein; FUNCTIONS IN: DNA binding, sequence-specific DNA binding transcription factor activity; INVOLVED IN: regulation of transcription; LOCATED IN: nucleus; EXPRESSED IN: 22 plant structures; EXPRESSED DURING: 13 growth stages; CONTAINS InterPro DOMAIN/s: Helix-loop-helix DNA-binding domain (InterPro:IPR001092), Helix-loop-helix DNA-binding…
qHSWA03	A03	AhSNP1417767	0	2953530	AhSNP1217642	4.451	4594323	Aradu.10035921
qHSWA03	A03	AhSNP1417767	0	2953530	AhSNP1217642	4.451	4594323	Aradu.10035922	AT4G12070.1			unknown protein; INVOLVED IN: biological_process unknown; LOCATED IN: plasma membrane; EXPRESSED IN: 22 plant structures; EXPRESSED DURING: 13 growth stages; Has 30201 Blast hits to 17322 proteins in 780 species: Archae - 12; Bacteria - 1396; Metazoa - 17338; Fungi - 3422; Plants - 5037; Viruses - 0; Other Eukaryotes - 2996 (source: NCBI BLink).
qHSWA03	A03	AhSNP1417767	0	2953530	AhSNP1217642	4.451	4594323	Aradu.10035923	AT5G65360.1	Histone superfamily protein		Histone superfamily protein; FUNCTIONS IN: DNA binding; INVOLVED IN: nucleosome assembly; LOCATED IN: chloroplast, nucleosome; EXPRESSED IN: 23 plant structures; EXPRESSED DURING: 14 growth stages; CONTAINS InterPro DOMAIN/s: Histone H3 (InterPro:IPR000164), Histone-fold (InterPro:IPR009072), Histone core (InterPro:IPR007125); BEST Arabidopsis thaliana protein match is: Histone superfamily protei…
qHSWA03	A03	AhSNP1417767	0	2953530	AhSNP1217642	4.451	4594323	Aradu.10035925	AT5G12920.1	Transducin/WD40 repeat-like superfamily protein		Transducin/WD40 repeat-like superfamily protein; CONTAINS InterPro DOMAIN/s: WD40 repeat-like-containing domain (InterPro:IPR011046), WD40/YVTN repeat-like-containing domain (InterPro:IPR015943); Has 51 Blast hits to 51 proteins in 22 species: Archae - 0; Bacteria - 4; Metazoa - 5; Fungi - 2; Plants - 36; Viruses - 0; Other Eukaryotes - 4 (source: NCBI BLink).
qHSWA03	A03	AhSNP1417767	0	2953530	AhSNP1217642	4.451	4594323	Aradu.10035926	AT5G12900.1			unknown protein; FUNCTIONS IN: molecular_function unknown; INVOLVED IN: biological_process unknown; LOCATED IN: chloroplast; EXPRESSED IN: 21 plant structures; EXPRESSED DURING: 13 growth stages; BEST Arabidopsis thaliana protein match is: unknown protein (TAIR:AT1G12330.1); Has 1807 Blast hits to 1807 proteins in 277 species: Archae - 0; Bacteria - 0; Metazoa - 736; Fungi - 347; Plants - 385; Vi…
qHSWA03	A03	AhSNP1417767	0	2953530	AhSNP1217642	4.451	4594323	Aradu.10035931
qHSWA03	A03	AhSNP1417767	0	2953530	AhSNP1217642	4.451	4594323	Aradu.10035932	AT3G45140.1	lipoxygenase 2	Chloroplast lipoxygenase required for wound-induced jasmonic acid accumulation in Arabidopsis.Mutants are resistant to Staphylococcus aureus and accumulate salicylic acid upon infection.	lipoxygenase 2 (LOX2); FUNCTIONS IN: lipoxygenase activity; INVOLVED IN: in 7 processes; LOCATED IN: chloroplast thylakoid membrane, chloroplast stroma, chloroplast, chloroplast envelope; EXPRESSED IN: 24 plant structures; EXPRESSED DURING: 13 growth stages; CONTAINS InterPro DOMAIN/s: Lipoxygenase, iron binding site (InterPro:IPR020833), Lipoxygenase, C-terminal (InterPro:IPR013819), Lipoxygenas…
qHSWA03	A03	AhSNP1417767	0	2953530	AhSNP1217642	4.451	4594323	Aradu.10035938	AT2G31510.1	IBR domain-containing protein		ARIADNE 7 (ARI7); FUNCTIONS IN: zinc ion binding, nucleic acid binding; EXPRESSED IN: 23 plant structures; EXPRESSED DURING: 14 growth stages; CONTAINS InterPro DOMAIN/s: Zinc finger, C6HC-type (InterPro:IPR002867), Zinc finger, RING-type (InterPro:IPR001841), Zinc finger, CCHC-type (InterPro:IPR001878); BEST Arabidopsis thaliana protein match is: RING/U-box superfamily protein (TAIR:AT1G05890.1)…
qHSWA03	A03	AhSNP1417767	0	2953530	AhSNP1217642	4.451	4594323	Aradu.10035940
qHSWA03	A03	AhSNP1417767	0	2953530	AhSNP1217642	4.451	4594323	Aradu.10035941	AT2G31500.1	calcium-dependent protein kinase 24	member of Calcium Dependent Protein Kinase	calcium-dependent protein kinase 24 (CPK24); FUNCTIONS IN: in 6 functions; INVOLVED IN: protein amino acid phosphorylation, N-terminal protein myristoylation; LOCATED IN: chloroplast; EXPRESSED IN: 10 plant structures; EXPRESSED DURING: L mature pollen stage, M germinated pollen stage, 4 anthesis, C globular stage, petal differentiation and expansion stage; CONTAINS InterPro DOMAIN/s: Protein kin…
qHSWA03	A03	AhSNP1417767	0	2953530	AhSNP1217642	4.451	4594323	Aradu.10035944	AT1G05950.1			unknown protein; Has 50 Blast hits to 45 proteins in 14 species: Archae - 5; Bacteria - 0; Metazoa - 4; Fungi - 0; Plants - 34; Viruses - 0; Other Eukaryotes - 7 (source: NCBI BLink).
qHSWA03	A03	AhSNP1417767	0	2953530	AhSNP1217642	4.451	4594323	Aradu.10035947	AT3G59390.1			unknown protein; FUNCTIONS IN: molecular_function unknown; INVOLVED IN: biological_process unknown; LOCATED IN: endomembrane system; EXPRESSED IN: 22 plant structures; EXPRESSED DURING: 13 growth stages; CONTAINS InterPro DOMAIN/s: Protein of unknown function DUF2054 (InterPro:IPR019352); Has 184 Blast hits to 184 proteins in 72 species: Archae - 0; Bacteria - 0; Metazoa - 116; Fungi - 0; Plants …
qHSWA03	A03	AhSNP1417767	0	2953530	AhSNP1217642	4.451	4594323	Aradu.10035949	AT3G59410.1	protein kinase family protein	Encodes an eIF2alpha kinase that can bind uncharged tRNA via its C-terminus and can phosphorylate both eIF2alpha homologues in Arabidopsis.	GCN2; FUNCTIONS IN: protein tyrosine kinase activity, protein kinase activity, aminoacyl-tRNA ligase activity, ATP binding; INVOLVED IN: protein amino acid phosphorylation, translation; EXPRESSED IN: 24 plant structures; EXPRESSED DURING: 15 growth stages; CONTAINS InterPro DOMAIN/s: Ubiquitin-conjugating enzyme/RWD-like (InterPro:IPR016135), Protein kinase, ATP binding site (InterPro:IPR017441),…
qHSWA03	A03	AhSNP1417767	0	2953530	AhSNP1217642	4.451	4594323	Aradu.10035950	AT3G59410.1	protein kinase family protein	Encodes an eIF2alpha kinase that can bind uncharged tRNA via its C-terminus and can phosphorylate both eIF2alpha homologues in Arabidopsis.	GCN2; FUNCTIONS IN: protein tyrosine kinase activity, protein kinase activity, aminoacyl-tRNA ligase activity, ATP binding; INVOLVED IN: protein amino acid phosphorylation, translation; EXPRESSED IN: 24 plant structures; EXPRESSED DURING: 15 growth stages; CONTAINS InterPro DOMAIN/s: Ubiquitin-conjugating enzyme/RWD-like (InterPro:IPR016135), Protein kinase, ATP binding site (InterPro:IPR017441),…
qHSWA03	A03	AhSNP1417767	0	2953530	AhSNP1217642	4.451	4594323	Aradu.10035953	AT3G07490.1	ARF-GAP domain 11	A member of ARF GAP domain (AGD), A thaliana has 15 members, grouped into four classes.	ARF-GAP domain 11 (AGD11); FUNCTIONS IN: calcium ion binding; LOCATED IN: cellular_component unknown; EXPRESSED IN: male gametophyte, pollen tube; EXPRESSED DURING: L mature pollen stage, M germinated pollen stage; CONTAINS InterPro DOMAIN/s: Parvalbumin (InterPro:IPR008080), EF-Hand 1, calcium-binding site (InterPro:IPR018247), EF-HAND 2 (InterPro:IPR018249), EF-hand-like domain (InterPro:IPR011…
qHSWA03	A03	AhSNP1417767	0	2953530	AhSNP1217642	4.451	4594323	Aradu.10035954
qHSWA03	A03	AhSNP1417767	0	2953530	AhSNP1217642	4.451	4594323	Aradu.10035956	AT2G28480.1	RNA-binding CRS1 / YhbY (CRM) domain protein		RNA-binding CRS1 / YhbY (CRM) domain protein; FUNCTIONS IN: RNA binding; INVOLVED IN: biological_process unknown; LOCATED IN: cellular_component unknown; CONTAINS InterPro DOMAIN/s: RNA-binding, CRM domain (InterPro:IPR001890); BEST Arabidopsis thaliana protein match is: RNA-binding CRS1 / YhbY (CRM) domain protein (TAIR:AT4G13070.1); Has 308 Blast hits to 279 proteins in 29 species: Archae - 0; …
qHSWA03	A03	AhSNP1417767	0	2953530	AhSNP1217642	4.451	4594323	Aradu.10035957
qHSWA03	A03	AhSNP1417767	0	2953530	AhSNP1217642	4.451	4594323	Aradu.10035958	AT3G59480.1	pfkB-like carbohydrate kinase family protein		pfkB-like carbohydrate kinase family protein; FUNCTIONS IN: kinase activity, ribokinase activity; INVOLVED IN: D-ribose metabolic process, acetate fermentation, sucrose biosynthetic process, sucrose catabolic process, using beta-fructofuranosidase; LOCATED IN: cellular_component unknown; EXPRESSED IN: 9 plant structures; EXPRESSED DURING: 4 anthesis, C globular stage, petal differentiation and ex…
qHSWA03	A03	AhSNP1417767	0	2953530	AhSNP1217642	4.451	4594323	Aradu.10035959	AT3G59480.1	pfkB-like carbohydrate kinase family protein		pfkB-like carbohydrate kinase family protein; FUNCTIONS IN: kinase activity, ribokinase activity; INVOLVED IN: D-ribose metabolic process, acetate fermentation, sucrose biosynthetic process, sucrose catabolic process, using beta-fructofuranosidase; LOCATED IN: cellular_component unknown; EXPRESSED IN: 9 plant structures; EXPRESSED DURING: 4 anthesis, C globular stage, petal differentiation and ex…
qHSWA03	A03	AhSNP1417767	0	2953530	AhSNP1217642	4.451	4594323	Aradu.10035961	AT3G59520.1	RHOMBOID-like protein 13		RHOMBOID-like protein 13 (RBL13); BEST Arabidopsis thaliana protein match is: RHOMBOID-like protein 15 (TAIR:AT3G58460.2); Has 1791 Blast hits to 1791 proteins in 774 species: Archae - 24; Bacteria - 1315; Metazoa - 107; Fungi - 76; Plants - 130; Viruses - 0; Other Eukaryotes - 139 (source: NCBI BLink).
qHSWA03	A03	AhSNP1417767	0	2953530	AhSNP1217642	4.451	4594323	Aradu.10035975	AT2G43500.2	Plant regulator RWP-RK family protein		Plant regulator RWP-RK family protein; FUNCTIONS IN: sequence-specific DNA binding transcription factor activity; INVOLVED IN: regulation of transcription; LOCATED IN: cellular_component unknown; EXPRESSED IN: 18 plant structures; EXPRESSED DURING: 9 growth stages; CONTAINS InterPro DOMAIN/s: Octicosapeptide/Phox/Bem1p (InterPro:IPR000270), Plant regulator RWP-RK (InterPro:IPR003035); BEST Arabid…
qHSWA03	A03	AhSNP1417767	0	2953530	AhSNP1217642	4.451	4594323	Aradu.10035976	AT3G59580.2	Plant regulator RWP-RK family protein		Plant regulator RWP-RK family protein; FUNCTIONS IN: sequence-specific DNA binding transcription factor activity; EXPRESSED IN: 15 plant structures; EXPRESSED DURING: 7 growth stages; CONTAINS InterPro DOMAIN/s: Octicosapeptide/Phox/Bem1p (InterPro:IPR000270), Plant regulator RWP-RK (InterPro:IPR003035); BEST Arabidopsis thaliana protein match is: Plant regulator RWP-RK family protein (TAIR:AT2G4…
qHSWA03	A03	AhSNP1417767	0	2953530	AhSNP1217642	4.451	4594323	Aradu.10035979	AT2G30710.1	Ypt/Rab-GAP domain of gyp1p superfamily protein		Ypt/Rab-GAP domain of gyp1p superfamily protein; FUNCTIONS IN: RAB GTPase activator activity; INVOLVED IN: regulation of Rab GTPase activity; LOCATED IN: intracellular; EXPRESSED IN: 22 plant structures; EXPRESSED DURING: 13 growth stages; CONTAINS InterPro DOMAIN/s: RabGAP/TBC (InterPro:IPR000195); BEST Arabidopsis thaliana protein match is: Ypt/Rab-GAP domain of gyp1p superfamily protein (TAIR:…
qHSWA03	A03	AhSNP1417767	0	2953530	AhSNP1217642	4.451	4594323	Aradu.10035981	AT3G59600.1	RNA polymerase Rpb8	One of two highly similar proteins that can serve as non-catalytic subunits of Nuclear RNA polymerases II, IV and V; homologous to budding yeast RPB8. Probably redundant with At1g54250.	NRPB8B; FUNCTIONS IN: DNA-directed RNA polymerase activity; INVOLVED IN: transcription; LOCATED IN: DNA-directed RNA polymerase II, core complex; CONTAINS InterPro DOMAIN/s: Nucleic acid-binding, OB-fold-like (InterPro:IPR016027), Nucleic acid-binding, OB-fold (InterPro:IPR012340), RNA polymerase, Rpb8 (InterPro:IPR005570); BEST Arabidopsis thaliana protein match is: RNA polymerase Rpb8 (TAIR:AT1…
qHSWA03	A03	AhSNP1417767	0	2953530	AhSNP1217642	4.451	4594323	Aradu.10035982	AT1G65260.1	plastid transcriptionally active 4	Encodes a protein required for thylakoid membrane formation.	plastid transcriptionally active 4 (PTAC4); INVOLVED IN: vesicle organization, thylakoid membrane organization; LOCATED IN: in 8 components; EXPRESSED IN: 23 plant structures; EXPRESSED DURING: 15 growth stages; CONTAINS InterPro DOMAIN/s: PspA/IM30 (InterPro:IPR007157); Has 3123 Blast hits to 3108 proteins in 1139 species: Archae - 38; Bacteria - 2412; Metazoa - 160; Fungi - 68; Plants - 89; Vir…
qHSWA03	A03	AhSNP1417767	0	2953530	AhSNP1217642	4.451	4594323	Aradu.10035983
qHSWA03	A03	AhSNP1417767	0	2953530	AhSNP1217642	4.451	4594323	Aradu.10035986	AT3G06220.1	AP2/B3-like transcriptional factor family protein		AP2/B3-like transcriptional factor family protein; FUNCTIONS IN: DNA binding, sequence-specific DNA binding transcription factor activity; INVOLVED IN: regulation of transcription, DNA-dependent; LOCATED IN: cellular_component unknown; EXPRESSED IN: 10 plant structures; EXPRESSED DURING: 6 growth stages; CONTAINS InterPro DOMAIN/s: Transcriptional factor B3 (InterPro:IPR003340); BEST Arabidopsis …
qHSWA03	A03	AhSNP1417767	0	2953530	AhSNP1217642	4.451	4594323	Aradu.10035988	AT3G18990.1	AP2/B3-like transcriptional factor family protein	Required for vernalization. Essential for the complete repression of FLC in vernalized plants. Required for the methylation of histone H3	REDUCED VERNALIZATION RESPONSE 1 (VRN1); CONTAINS InterPro DOMAIN/s: Transcriptional factor B3 (InterPro:IPR003340); BEST Arabidopsis thaliana protein match is: related to vernalization1 1 (TAIR:AT1G49480.1); Has 683 Blast hits to 597 proteins in 20 species: Archae - 0; Bacteria - 0; Metazoa - 1; Fungi - 0; Plants - 682; Viruses - 0; Other Eukaryotes - 0 (source: NCBI BLink).
qHSWA03	A03	AhSNP1417767	0	2953530	AhSNP1217642	4.451	4594323	Aradu.10035989	AT1G49480.1	related to vernalization1 1	Encodes a nuclear-localized DNA-binding protein that interacts with ITN1 at the PM and nuclei in vivo and may regulate ITN's subcellular localization.	related to vernalization1 1 (RTV1); FUNCTIONS IN: DNA binding, sequence-specific DNA binding transcription factor activity; INVOLVED IN: regulation of transcription, DNA-dependent; LOCATED IN: cellular_component unknown; EXPRESSED IN: 22 plant structures; EXPRESSED DURING: 13 growth stages; CONTAINS InterPro DOMAIN/s: Transcriptional factor B3 (InterPro:IPR003340); BEST Arabidopsis thaliana prote…
qHSWA03	A03	AhSNP1417767	0	2953530	AhSNP1217642	4.451	4594323	Aradu.10035990
qHSWA03	A03	AhSNP1417767	0	2953530	AhSNP1217642	4.451	4594323	Aradu.10035991
qHSWA03	A03	AhSNP1417767	0	2953530	AhSNP1217642	4.451	4594323	Aradu.10035995
qHSWA03	A03	AhSNP1417767	0	2953530	AhSNP1217642	4.451	4594323	Aradu.10035996	AT1G50030.2	target of rapamycin	Related to TOR proteins from yeast and mammals, regulators of cell growth in response to nutrient availability. TOR proteins belong to the family of phosphatidylinositol 3-kinase and are targets of the antiproliferative drug rapamycin. AtTOR binds the yeast FKBP12 protein in the presence of Rapamycin, is involved in embryogenesis and is expressed in embryos, endosperm and meristems.	target of rapamycin (TOR); FUNCTIONS IN: protein binding, 1-phosphatidylinositol-3-kinase activity; INVOLVED IN: embryo development ending in seed dormancy; LOCATED IN: chloroplast; EXPRESSED IN: 28 plant structures; EXPRESSED DURING: 15 growth stages; CONTAINS InterPro DOMAIN/s: Phosphatidylinositol 3-/4-kinase, catalytic (InterPro:IPR000403), FKBP12-rapamycin-associated protein, FKBP12-rapamyci…
qHSWA03	A03	AhSNP1417767	0	2953530	AhSNP1217642	4.451	4594323	Aradu.10035997
qHSWA03	A03	AhSNP1417767	0	2953530	AhSNP1217642	4.451	4594323	Aradu.10035998
qHSWA03	A03	AhSNP1417767	0	2953530	AhSNP1217642	4.451	4594323	Aradu.10036001	AT3G18940.1	clast3-related		clast3-related; CONTAINS InterPro DOMAIN/s: Proteasome assembly chaperone 2, eukaryotic (InterPro:IPR016562), Proteasome assembly chaperone 2 (InterPro:IPR019151); Has 249 Blast hits to 248 proteins in 114 species: Archae - 1; Bacteria - 0; Metazoa - 124; Fungi - 51; Plants - 58; Viruses - 0; Other Eukaryotes - 15 (source: NCBI BLink).
qHSWA03	A03	AhSNP1417767	0	2953530	AhSNP1217642	4.451	4594323	Aradu.10036002	AT5G42650.1	allene oxide synthase	Encodes a member of the cytochrome p450 CYP74 gene family that functions as an allene oxide synthase. This enzyme catalyzes dehydration of the hydroperoxide to an unstable allene oxide in the JA biosynthetic pathway. It shows a dual catalytic activity, the major one being a 13-AOS but also expressing a 9-AOS activity.	allene oxide synthase (AOS); FUNCTIONS IN: hydro-lyase activity, allene oxide synthase activity, oxygen binding; INVOLVED IN: in 7 processes; LOCATED IN: in 7 components; EXPRESSED IN: 23 plant structures; EXPRESSED DURING: 13 growth stages; CONTAINS InterPro DOMAIN/s: Cytochrome P450 (InterPro:IPR001128); BEST Arabidopsis thaliana protein match is: hydroperoxide lyase 1 (TAIR:AT4G15440.1); Has 1…
qHSWA03	A03	AhSNP1417767	0	2953530	AhSNP1217642	4.451	4594323	Aradu.10036003	AT2G15970.1	cold regulated 413 plasma membrane 1	encodes an alpha form of a protein similar to the cold acclimation protein WCOR413 in wheat. Expression is induced by short-term cold-treatment, water deprivation, and abscisic acid treatment.	cold regulated 413 plasma membrane 1 (COR413-PM1); FUNCTIONS IN: molecular_function unknown; INVOLVED IN: cold acclimation, cellular response to water deprivation, response to abscisic acid stimulus; LOCATED IN: plasma membrane, vacuole; EXPRESSED IN: 22 plant structures; EXPRESSED DURING: 13 growth stages; CONTAINS InterPro DOMAIN/s: Cold acclimation WCOR413 (InterPro:IPR008892); BEST Arabidopsi…
qHSWA03	A03	AhSNP1417767	0	2953530	AhSNP1217642	4.451	4594323	Aradu.10036006	AT1G49405.1	Uncharacterised protein family (UPF0497)		Uncharacterised protein family (UPF0497); CONTAINS InterPro DOMAIN/s: Uncharacterised protein family UPF0497, trans-membrane plant (InterPro:IPR006702); BEST Arabidopsis thaliana protein match is: Uncharacterised protein family (UPF0497) (TAIR:AT3G50810.1); Has 205 Blast hits to 205 proteins in 15 species: Archae - 0; Bacteria - 0; Metazoa - 0; Fungi - 0; Plants - 205; Viruses - 0; Other Eukaryot…
qHSWA03	A03	AhSNP1417767	0	2953530	AhSNP1217642	4.451	4594323	Aradu.10036007	AT2G16050.1	Cysteine/Histidine-rich C1 domain family protein		Cysteine/Histidine-rich C1 domain family protein; CONTAINS InterPro DOMAIN/s: DC1 (InterPro:IPR004146); BEST Arabidopsis thaliana protein match is: Cysteine/Histidine-rich C1 domain family protein (TAIR:AT1G20990.1); Has 30201 Blast hits to 17322 proteins in 780 species: Archae - 12; Bacteria - 1396; Metazoa - 17338; Fungi - 3422; Plants - 5037; Viruses - 0; Other Eukaryotes - 2996 (source: NCBI …
qHSWA03	A03	AhSNP1417767	0	2953530	AhSNP1217642	4.451	4594323	Aradu.10036008	AT5G66580.1			unknown protein; FUNCTIONS IN: molecular_function unknown; INVOLVED IN: N-terminal protein myristoylation; LOCATED IN: cellular_component unknown; BEST Arabidopsis thaliana protein match is: unknown protein (TAIR:AT3G50800.1); Has 1807 Blast hits to 1807 proteins in 277 species: Archae - 0; Bacteria - 0; Metazoa - 736; Fungi - 347; Plants - 385; Viruses - 0; Other Eukaryotes - 339 (source: NCBI B…
qHSWA03	A03	AhSNP1417767	0	2953530	AhSNP1217642	4.451	4594323	Aradu.10036009	AT4G37240.1			unknown protein; FUNCTIONS IN: molecular_function unknown; INVOLVED IN: N-terminal protein myristoylation; LOCATED IN: cellular_component unknown; EXPRESSED IN: 22 plant structures; EXPRESSED DURING: 13 growth stages; BEST Arabidopsis thaliana protein match is: unknown protein (TAIR:AT2G23690.1); Has 30201 Blast hits to 17322 proteins in 780 species: Archae - 12; Bacteria - 1396; Metazoa - 17338;…
qHSWA03	A03	AhSNP1417767	0	2953530	AhSNP1217642	4.451	4594323	Aradu.10036010	AT3G48730.1	glutamate-1-semialdehyde 2,1-aminomutase 2		glutamate-1-semialdehyde 2,1-aminomutase 2 (GSA2); FUNCTIONS IN: glutamate-1-semialdehyde 2,1-aminomutase activity, pyridoxal phosphate binding, transaminase activity, catalytic activity; INVOLVED IN: porphyrin biosynthetic process; LOCATED IN: chloroplast stroma, chloroplast, chloroplast envelope; EXPRESSED IN: 23 plant structures; EXPRESSED DURING: 15 growth stages; CONTAINS InterPro DOMAIN/s: …
qHSWA03	A03	AhSNP1417767	0	2953530	AhSNP1217642	4.451	4594323	Aradu.10036016	AT3G18840.2	Tetratricopeptide repeat (TPR)-like superfamily protein		Tetratricopeptide repeat (TPR)-like superfamily protein; CONTAINS InterPro DOMAIN/s: Pentatricopeptide repeat (InterPro:IPR002885); BEST Arabidopsis thaliana protein match is: Pentatricopeptide repeat (PPR) superfamily protein (TAIR:AT2G13600.1); Has 42936 Blast hits to 13106 proteins in 190 species: Archae - 0; Bacteria - 3; Metazoa - 51; Fungi - 30; Plants - 42456; Viruses - 0; Other Eukaryotes…
qHSWA03	A03	AhSNP1417767	0	2953530	AhSNP1217642	4.451	4594323	Aradu.10036018	AT4G40045.1			unknown protein; Has 30201 Blast hits to 17322 proteins in 780 species: Archae - 12; Bacteria - 1396; Metazoa - 17338; Fungi - 3422; Plants - 5037; Viruses - 0; Other Eukaryotes - 2996 (source: NCBI BLink).
qHSWA03	A03	AhSNP1417767	0	2953530	AhSNP1217642	4.451	4594323	Aradu.10036022	AT4G34350.1	4-hydroxy-3-methylbut-2-enyl diphosphate reductase	Arabidopsis ISPH is involved in the plastid nonmevalonate pathway of isoprenoid biosynthesis. It was shown to complement the lethal phenotype of E. coli ispH mutant and is therefore most likely encodes a protein with 4-hydroxy-3-methylbut-2-en-1-yl diphosphate reductase activity involved in the last step of mevalonate-independent isopentenyl biosynthesis. Mutant has Albino seedling.	4-hydroxy-3-methylbut-2-enyl diphosphate reductase (HDR); FUNCTIONS IN: 4-hydroxy-3-methylbut-2-en-1-yl diphosphate reductase activity, 4-hydroxy-3-methylbut-2-en-1-yl diphosphate synthase activity; INVOLVED IN: response to antibiotic, isopentenyl diphosphate biosynthetic process, mevalonate-independent pathway; LOCATED IN: chloroplast stroma, chloroplast; EXPRESSED IN: 24 plant structures; EXPRE…
qHSWA03	A03	AhSNP1417767	0	2953530	AhSNP1217642	4.451	4594323	Aradu.10036025	AT3G18850.4	lysophosphatidyl acyltransferase 5		lysophosphatidyl acyltransferase 5 (LPAT5); FUNCTIONS IN: acyltransferase activity; INVOLVED IN: metabolic process; EXPRESSED IN: 24 plant structures; EXPRESSED DURING: 13 growth stages; CONTAINS InterPro DOMAIN/s: Phospholipid/glycerol acyltransferase (InterPro:IPR002123); BEST Arabidopsis thaliana protein match is: lysophosphatidyl acyltransferase 4 (TAIR:AT1G75020.2); Has 1767 Blast hits to 17…
qHSWA03	A03	AhSNP1417767	0	2953530	AhSNP1217642	4.451	4594323	Aradu.10036027	AT5G48485.1	Bifunctional inhibitor/lipid-transfer protein/seed storage 2S albumin superfamily protein	encodes a putative apoplastic lipid transfer protein that is involved in systemic acquired resistance. Mutants in this gene exhibit wild-type local resistance to avirulent and virulent Pseudomonas syringae, but pathogenesis-related gene expression is abolished in uninoculated distant leaves and fail to develop SAR to virulent Pseudomonas or Peronospora parasitica.	DEFECTIVE IN INDUCED RESISTANCE 1 (DIR1); FUNCTIONS IN: lipid binding, lipid transporter activity; INVOLVED IN: systemic acquired resistance, lipid transport; LOCATED IN: endomembrane system; EXPRESSED IN: 22 plant structures; EXPRESSED DURING: 13 growth stages; CONTAINS InterPro DOMAIN/s: Bifunctional inhibitor/plant lipid transfer protein/seed storage (InterPro:IPR016140), Plant lipid transfer …
qHSWA03	A03	AhSNP1417767	0	2953530	AhSNP1217642	4.451	4594323	Aradu.10036030
qHSWA03	A03	AhSNP1417767	0	2953530	AhSNP1217642	4.451	4594323	Aradu.10036033	AT3G06850.2	2-oxoacid dehydrogenases acyltransferase family protein	dihydrolipoamide branched chain acyltransferase	BCE2; FUNCTIONS IN: acetyltransferase activity, dihydrolipoamide branched chain acyltransferase activity, alpha-ketoacid dehydrogenase activity, zinc ion binding; INVOLVED IN: response to light stimulus, response to sucrose stimulus; LOCATED IN: mitochondrion; EXPRESSED IN: 24 plant structures; EXPRESSED DURING: 13 growth stages; CONTAINS InterPro DOMAIN/s: 2-oxo acid dehydrogenase, lipoyl-bindin…
qHSWA03	A03	AhSNP1417767	0	2953530	AhSNP1217642	4.451	4594323	Aradu.10036035	AT3G18830.1	polyol/monosaccharide transporter 5	This gene encodes a plasma membrane-localized polyol/cyclitol/monosaccharide-H+-symporter. The symporter is able to catalyze the energy-dependent membrane passage of a wide range of linear polyols (three to six carbon backbone), of cyclic polyols (<i>myo</i>-inositol), and of numerous monosaccharides, including pyranose ring-forming and furanose ring-forming hexoses and pentoses. This gene belong…	polyol/monosaccharide transporter 5 (PMT5); FUNCTIONS IN: in 11 functions; INVOLVED IN: transport, transmembrane transport; LOCATED IN: plasma membrane, membrane; EXPRESSED IN: 31 plant structures; EXPRESSED DURING: 13 growth stages; CONTAINS InterPro DOMAIN/s: Sugar transporter, conserved site (InterPro:IPR005829), Major facilitator superfamily (InterPro:IPR020846), General substrate transporter…
qHSWA03	A03	AhSNP1417767	0	2953530	AhSNP1217642	4.451	4594323	Aradu.10036041
qHSWA03	A03	AhSNP1417767	0	2953530	AhSNP1217642	4.451	4594323	Aradu.10036042	AT1G49320.1	unknown seed protein like 1	Encodes USPL1, a BURP domain protein targeted to the protein storage vacuoles. Overexpression of USPL1 affects seed development, protein storage vacuoles and lipid vesicles morphology and function.	unknown seed protein like 1 (USPL1); CONTAINS InterPro DOMAIN/s: BURP (InterPro:IPR004873); BEST Arabidopsis thaliana protein match is: BURP domain-containing protein (TAIR:AT5G25610.1); Has 493 Blast hits to 491 proteins in 39 species: Archae - 0; Bacteria - 0; Metazoa - 0; Fungi - 0; Plants - 493; Viruses - 0; Other Eukaryotes - 0 (source: NCBI BLink).
qHSWA03	A03	AhSNP1417767	0	2953530	AhSNP1217642	4.451	4594323	Aradu.10036043
qHSWA03	A03	AhSNP1417767	0	2953530	AhSNP1217642	4.451	4594323	Aradu.10036044
qHSWA03	A03	AhSNP1417767	0	2953530	AhSNP1217642	4.451	4594323	Aradu.10036046
qHSWA03	A03	AhSNP1417767	0	2953530	AhSNP1217642	4.451	4594323	Aradu.10036047
qHSWA03	A03	AhSNP1417767	0	2953530	AhSNP1217642	4.451	4594323	Aradu.10036048	AT4G34430.3	DNA-binding family protein	Member of a small family of SWI3-like genes in Arabidopsis. Referred to as CHB4 in Zhou et al. (2002).	CHB3; FUNCTIONS IN: DNA binding, sequence-specific DNA binding transcription factor activity, zinc ion binding; EXPRESSED IN: 25 plant structures; EXPRESSED DURING: 13 growth stages; CONTAINS InterPro DOMAIN/s: SANT, DNA-binding (InterPro:IPR001005), Homeodomain-like (InterPro:IPR009057), Myb, DNA-binding (InterPro:IPR014778), SWIRM (InterPro:IPR007526), SANT, eukarya (InterPro:IPR017884), Zinc f…
qHSWA03	A03	AhSNP1417767	0	2953530	AhSNP1217642	4.451	4594323	Aradu.10036050	AT4G34450.1	coatomer gamma-2 subunit, putative / gamma-2 coat protein, putative / gamma-2 COP, putative		coatomer gamma-2 subunit, putative / gamma-2 coat protein, putative / gamma-2 COP, putative; FUNCTIONS IN: clathrin binding, structural molecule activity, binding; INVOLVED IN: intracellular protein transport, vesicle-mediated transport; LOCATED IN: chloroplast, membrane; EXPRESSED IN: 26 plant structures; EXPRESSED DURING: 15 growth stages; CONTAINS InterPro DOMAIN/s: Coatomer, gamma subunit, ap…
qHSWA03	A03	AhSNP1417767	0	2953530	AhSNP1217642	4.451	4594323	Aradu.10036052	AT4G34450.1	coatomer gamma-2 subunit, putative / gamma-2 coat protein, putative / gamma-2 COP, putative		coatomer gamma-2 subunit, putative / gamma-2 coat protein, putative / gamma-2 COP, putative; FUNCTIONS IN: clathrin binding, structural molecule activity, binding; INVOLVED IN: intracellular protein transport, vesicle-mediated transport; LOCATED IN: chloroplast, membrane; EXPRESSED IN: 26 plant structures; EXPRESSED DURING: 15 growth stages; CONTAINS InterPro DOMAIN/s: Coatomer, gamma subunit, ap…
qHSWA03	A03	AhSNP1417767	0	2953530	AhSNP1217642	4.451	4594323	Aradu.10036056
qHSWA03	A03	AhSNP1417767	0	2953530	AhSNP1217642	4.451	4594323	Aradu.10036057
qHSWA03	A03	AhSNP1417767	0	2953530	AhSNP1217642	4.451	4594323	Aradu.10036060	AT4G39280.2	phenylalanyl-tRNA synthetase, putative / phenylalanine--tRNA ligase, putative		phenylalanyl-tRNA synthetase, putative / phenylalanine--tRNA ligase, putative; FUNCTIONS IN: phenylalanine-tRNA ligase activity, tRNA binding, nucleotide binding, aminoacyl-tRNA ligase activity, ATP binding; INVOLVED IN: phenylalanyl-tRNA aminoacylation, tRNA aminoacylation, translation, tRNA aminoacylation for protein translation; LOCATED IN: cytoplasm; EXPRESSED IN: 23 plant structures; EXPRESS…
qHSWA03	A03	AhSNP1417767	0	2953530	AhSNP1217642	4.451	4594323	Aradu.10036063	AT2G21660.2	cold, circadian rhythm, and rna binding 2	Encodes a small glycine-rich RNA binding protein that is part of a negative-feedback loop through which AtGRP7 regulates the circadian oscillations of its own transcript. Gene expression is induced by cold. GRP7 appears to promote stomatal opening and reduce tolerance under salt and dehydration stress conditions, but, promotes stomatal closing and thereby increases stress tolerance under conditio…	GLYCINE RICH PROTEIN 7 (ATGRP7); FUNCTIONS IN: double-stranded DNA binding, RNA binding, single-stranded DNA binding; INVOLVED IN: in 12 processes; LOCATED IN: nucleus, chloroplast, peroxisome, cytoplasm; EXPRESSED IN: 28 plant structures; EXPRESSED DURING: 15 growth stages; CONTAINS InterPro DOMAIN/s: RNA recognition motif, glycine rich protein (InterPro:IPR015465), RNA recognition motif, RNP-1 …
qHSWA03	A03	AhSNP1417767	0	2953530	AhSNP1217642	4.451	4594323	Aradu.10036065	AT4G34540.1	NmrA-like negative transcriptional regulator family protein	encodes a protein whose sequence is similar to pinoresinol-lariciresinol reductase from pine.	NmrA-like negative transcriptional regulator family protein; FUNCTIONS IN: pinoresinol reductase activity; INVOLVED IN: metabolic process; LOCATED IN: cellular_component unknown; EXPRESSED IN: 23 plant structures; EXPRESSED DURING: 13 growth stages; CONTAINS InterPro DOMAIN/s: NAD(P)-binding domain (InterPro:IPR016040), NmrA-like (InterPro:IPR008030); BEST Arabidopsis thaliana protein match is: N…
qHSWA03	A03	AhSNP1417767	0	2953530	AhSNP1217642	4.451	4594323	Aradu.10036067	AT1G75250.1	RAD-like 6		RAD-like 6 (RL6); CONTAINS InterPro DOMAIN/s: SANT, DNA-binding (InterPro:IPR001005), Molecular chaperone, heat shock protein, Hsp40, DnaJ (InterPro:IPR015609), Homeodomain-like (InterPro:IPR009057); BEST Arabidopsis thaliana protein match is: RAD-like 5 (TAIR:AT1G19510.1); Has 590 Blast hits to 589 proteins in 66 species: Archae - 0; Bacteria - 0; Metazoa - 121; Fungi - 0; Plants - 466; Viruses …
qHSWA03	A03	AhSNP1417767	0	2953530	AhSNP1217642	4.451	4594323	Aradu.10036070	AT4G39230.1	NmrA-like negative transcriptional regulator family protein	encodes a protein whose sequence is similar to phenylcoumaran benzylic ether reductase (PCBER), which catalyzes NADPH-dependent reduction of 8-5' linked lignans such as dehydrodiconiferyl alcohol to give isodihydrodehydrodiconiferyl alcohol.	NmrA-like negative transcriptional regulator family protein; FUNCTIONS IN: phenylcoumaran benzylic ether reductase activity; INVOLVED IN: response to cadmium ion; LOCATED IN: cellular_component unknown; EXPRESSED IN: 25 plant structures; EXPRESSED DURING: 14 growth stages; CONTAINS InterPro DOMAIN/s: NAD(P)-binding domain (InterPro:IPR016040), NmrA-like (InterPro:IPR008030); BEST Arabidopsis thal…
qHSWA03	A03	AhSNP1417767	0	2953530	AhSNP1217642	4.451	4594323	Aradu.10036073	AT2G16365.3	F-box family protein		F-box family protein; FUNCTIONS IN: molecular_function unknown; INVOLVED IN: response to karrikin; LOCATED IN: cellular_component unknown; EXPRESSED IN: 22 plant structures; EXPRESSED DURING: 13 growth stages; CONTAINS InterPro DOMAIN/s: F-box domain, cyclin-like (InterPro:IPR001810); BEST Arabidopsis thaliana protein match is: F-box family protein (TAIR:AT2G16300.1); Has 30201 Blast hits to 1732…
qHSWA03	A03	AhSNP1417767	0	2953530	AhSNP1217642	4.451	4594323	Aradu.10036085	AT5G66440.1			unknown protein; BEST Arabidopsis thaliana protein match is: unknown protein (TAIR:AT4G34560.1); Has 1807 Blast hits to 1807 proteins in 277 species: Archae - 0; Bacteria - 0; Metazoa - 736; Fungi - 347; Plants - 385; Viruses - 0; Other Eukaryotes - 339 (source: NCBI BLink).
qHSWA03	A03	AhSNP1417767	0	2953530	AhSNP1217642	4.451	4594323	Aradu.10036086	AT3G11480.1	S-adenosyl-L-methionine-dependent methyltransferases superfamily protein	The gene encodes a SABATH methyltransferase that methylates both salicylic acid and benzoic acid. It is highly expressed in flowers, induced by biotic and abiotic stress and thought to be involved in direct defense mechanism.	BSMT1; CONTAINS InterPro DOMAIN/s: SAM dependent carboxyl methyltransferase (InterPro:IPR005299); BEST Arabidopsis thaliana protein match is: S-adenosyl-L-methionine-dependent methyltransferases superfamily protein (TAIR:AT5G04370.1); Has 958 Blast hits to 946 proteins in 124 species: Archae - 0; Bacteria - 67; Metazoa - 9; Fungi - 5; Plants - 736; Viruses - 0; Other Eukaryotes - 141 (source: NCB…
qHSWA03	A03	AhSNP1417767	0	2953530	AhSNP1217642	4.451	4594323	Aradu.10036087	AT3G13330.1	proteasome activating protein 200	Encodes a protein that interacts with the 26S proteasome. Mutants are phenotypically indistinguishable from wild type plants under a variety of growth conditions. Protein levels increase upon exposure of seedlings to MG132, a specific, potent, reversible, and cell-permeable proteasome inhibitor.	proteasome activating protein 200 (PA200); FUNCTIONS IN: binding; LOCATED IN: cellular_component unknown; EXPRESSED IN: 24 plant structures; EXPRESSED DURING: 13 growth stages; CONTAINS InterPro DOMAIN/s: Protein of unknown function DUF3437 (InterPro:IPR021843), Armadillo-type fold (InterPro:IPR016024); Has 512 Blast hits to 355 proteins in 156 species: Archae - 0; Bacteria - 0; Metazoa - 127; Fu…
qHSWA03	A03	AhSNP1417767	0	2953530	AhSNP1217642	4.451	4594323	Aradu.10036088	AT1G19640.1	jasmonic acid carboxyl methyltransferase	Encodes a S-adenosyl-L-methionine:jasmonic acid carboxyl methyltransferase that catalyzes the formation of methyljasmonate from jasmonic acid. Its expression is induced in response to wounding or methyljasmonate treatment.	jasmonic acid carboxyl methyltransferase (JMT); CONTAINS InterPro DOMAIN/s: SAM dependent carboxyl methyltransferase (InterPro:IPR005299); BEST Arabidopsis thaliana protein match is: S-adenosyl-L-methionine-dependent methyltransferases superfamily protein (TAIR:AT3G11480.1); Has 890 Blast hits to 871 proteins in 121 species: Archae - 0; Bacteria - 61; Metazoa - 9; Fungi - 5; Plants - 740; Viruses…
qHSWA03	A03	AhSNP1417767	0	2953530	AhSNP1217642	4.451	4594323	Aradu.10036089	AT3G11480.1	S-adenosyl-L-methionine-dependent methyltransferases superfamily protein	The gene encodes a SABATH methyltransferase that methylates both salicylic acid and benzoic acid. It is highly expressed in flowers, induced by biotic and abiotic stress and thought to be involved in direct defense mechanism.	BSMT1; CONTAINS InterPro DOMAIN/s: SAM dependent carboxyl methyltransferase (InterPro:IPR005299); BEST Arabidopsis thaliana protein match is: S-adenosyl-L-methionine-dependent methyltransferases superfamily protein (TAIR:AT5G04370.1); Has 958 Blast hits to 946 proteins in 124 species: Archae - 0; Bacteria - 67; Metazoa - 9; Fungi - 5; Plants - 736; Viruses - 0; Other Eukaryotes - 141 (source: NCB…
qHSWA03	A03	AhSNP1417767	0	2953530	AhSNP1217642	4.451	4594323	Aradu.10035898	AT5G12870.1	myb domain protein 46	Encodes MYB46, member of the R2R3 factor gene family. Modulates Disease Susceptibility to Botrytis cinerea.	myb domain protein 46 (MYB46); CONTAINS InterPro DOMAIN/s: SANT, DNA-binding (InterPro:IPR001005), Homeodomain-like (InterPro:IPR009057), Myb, DNA-binding (InterPro:IPR014778), HTH transcriptional regulator, Myb-type, DNA-binding (InterPro:IPR017930), Homeodomain-related (InterPro:IPR012287), Myb transcription factor (InterPro:IPR015495); BEST Arabidopsis thaliana protein match is: myb domain pro…
qHSWA03	A03	AhSNP1417767	0	2953530	AhSNP1217642	4.451	4594323	Aradu.10035900	AT5G19350.2	RNA-binding (RRM/RBD/RNP motifs) family protein		RNA-binding (RRM/RBD/RNP motifs) family protein; CONTAINS InterPro DOMAIN/s: RNA recognition motif, RNP-1 (InterPro:IPR000504), Nucleotide-binding, alpha-beta plait (InterPro:IPR012677); BEST Arabidopsis thaliana protein match is: RNA-binding protein 45A (TAIR:AT5G54900.1); Has 29846 Blast hits to 17541 proteins in 840 species: Archae - 12; Bacteria - 2412; Metazoa - 15092; Fungi - 3490; Plants -…
qHSWA03	A03	AhSNP1417767	0	2953530	AhSNP1217642	4.451	4594323	Aradu.10035901
qHSWA03	A03	AhSNP1417767	0	2953530	AhSNP1217642	4.451	4594323	Aradu.10035902
qHSWA03	A03	AhSNP1417767	0	2953530	AhSNP1217642	4.451	4594323	Aradu.10035905	AT3G63530.2	RING/U-box superfamily protein	Encodes a novel E3 ubiquitin ligase that acts as a central negative regulator of Arabidopsis floral organ size. Organ size is limited by restricting the period of proliferative growth, rather than the rate of growth and appears to act in a novel pathway, independent of ANT and JAG. Both mRNA and protein are expressed in all actively growing regions of the plant and the vasculature and the protein…	BIG BROTHER (BB); CONTAINS InterPro DOMAIN/s: Zinc finger, RING-type (InterPro:IPR001841), Zinc finger, C3HC4 RING-type (InterPro:IPR018957); BEST Arabidopsis thaliana protein match is: RING/U-box superfamily protein (TAIR:AT3G19910.1); Has 35333 Blast hits to 34131 proteins in 2444 species: Archae - 798; Bacteria - 22429; Metazoa - 974; Fungi - 991; Plants - 531; Viruses - 0; Other Eukaryotes - …
qHSWA03	A03	AhSNP1417767	0	2953530	AhSNP1217642	4.451	4594323	Aradu.10035907	AT3G20870.1	ZIP metal ion transporter family		ZIP metal ion transporter family; FUNCTIONS IN: metal ion transmembrane transporter activity; INVOLVED IN: metal ion transport, transmembrane transport; LOCATED IN: endomembrane system, membrane; EXPRESSED IN: 23 plant structures; EXPRESSED DURING: 13 growth stages; CONTAINS InterPro DOMAIN/s: Zinc/iron permease (InterPro:IPR003689); BEST Arabidopsis thaliana protein match is: ZIP metal ion trans…
qHSWA03	A03	AhSNP1417767	0	2953530	AhSNP1217642	4.451	4594323	Aradu.10035909
qHSWA03	A03	AhSNP1417767	0	2953530	AhSNP1217642	4.451	4594323	Aradu.10035912	AT1G51190.1	Integrase-type DNA-binding superfamily protein	Encodes a member of the AINTEGUMENTA-like (AIL) subclass of the AP2/EREBP family of transcription factors and is essential for quiescent center (QC) specification and stem cell activity. It is a key effector for establishment of the stem cell niche during embryonic pattern formation. It is transcribed in response to auxin accumulation and is dependent on auxin response transcription factors.	PLETHORA 2 (PLT2); CONTAINS InterPro DOMAIN/s: DNA-binding, integrase-type (InterPro:IPR016177), Pathogenesis-related transcriptional factor/ERF, DNA-binding (InterPro:IPR001471); BEST Arabidopsis thaliana protein match is: Integrase-type DNA-binding superfamily protein (TAIR:AT3G20840.1); Has 7787 Blast hits to 5250 proteins in 253 species: Archae - 0; Bacteria - 8; Metazoa - 4; Fungi - 0; Plant…
qHSWA03	A03	AhSNP1417767	0	2953530	AhSNP1217642	4.451	4594323	Aradu.10035917	AT3G20820.1	Leucine-rich repeat (LRR) family protein		Leucine-rich repeat (LRR) family protein; INVOLVED IN: signal transduction, defense response; LOCATED IN: apoplast, cell wall, chloroplast, membrane; EXPRESSED IN: 23 plant structures; EXPRESSED DURING: 13 growth stages; CONTAINS InterPro DOMAIN/s: Leucine-rich repeat-containing N-terminal domain, type 2 (InterPro:IPR013210), Leucine-rich repeat (InterPro:IPR001611); BEST Arabidopsis thaliana pro…
qHSWA03	A03	AhSNP1417767	0	2953530	AhSNP1217642	4.451	4594323	Aradu.10035918	AT3G20820.1	Leucine-rich repeat (LRR) family protein		Leucine-rich repeat (LRR) family protein; INVOLVED IN: signal transduction, defense response; LOCATED IN: apoplast, cell wall, chloroplast, membrane; EXPRESSED IN: 23 plant structures; EXPRESSED DURING: 13 growth stages; CONTAINS InterPro DOMAIN/s: Leucine-rich repeat-containing N-terminal domain, type 2 (InterPro:IPR013210), Leucine-rich repeat (InterPro:IPR001611); BEST Arabidopsis thaliana pro…
qHSWA03	A03	AhSNP1417767	0	2953530	AhSNP1217642	4.451	4594323	Aradu.10035924	AT3G20650.1	mRNA capping enzyme family protein		mRNA capping enzyme family protein; FUNCTIONS IN: catalytic activity; INVOLVED IN: mRNA capping; LOCATED IN: chloroplast; EXPRESSED IN: 23 plant structures; EXPRESSED DURING: 14 growth stages; CONTAINS InterPro DOMAIN/s: mRNA (guanine-N(7))-methyltransferase (InterPro:IPR016899), mRNA capping enzyme, large subunit (InterPro:IPR004971); BEST Arabidopsis thaliana protein match is: S-adenosyl-L-meth…
qHSWA03	A03	AhSNP1417767	0	2953530	AhSNP1217642	4.451	4594323	Aradu.10035927	AT3G20810.1	2-oxoglutarate (2OG) and Fe(II)-dependent oxygenase superfamily protein	JMJD5 encodes a protein which contains a jumonji-C (jmjC) domain. The jumonji-C is frequently found in proteins with histone demethylase activity. jmjd5 mutant plants have a short-period circadian phenotype.	2-oxoglutarate (2OG) and Fe(II)-dependent oxygenase superfamily protein; CONTAINS InterPro DOMAIN/s: Transcription factor jumonji/aspartyl beta-hydroxylase (InterPro:IPR003347); BEST Arabidopsis thaliana protein match is: 2-oxoglutarate (2OG) and Fe(II)-dependent oxygenase superfamily protein (TAIR:AT5G19840.2); Has 1946 Blast hits to 1923 proteins in 341 species: Archae - 0; Bacteria - 483; Meta…
qHSWA03	A03	AhSNP1417767	0	2953530	AhSNP1217642	4.451	4594323	Aradu.10035928
qHSWA03	A03	AhSNP1417767	0	2953530	AhSNP1217642	4.451	4594323	Aradu.10035929
qHSWA03	A03	AhSNP1417767	0	2953530	AhSNP1217642	4.451	4594323	Aradu.10035930	AT5G12970.1	Calcium-dependent lipid-binding (CaLB domain) plant phosphoribosyltransferase family protein		Calcium-dependent lipid-binding (CaLB domain) plant phosphoribosyltransferase family protein; FUNCTIONS IN: molecular_function unknown; INVOLVED IN: tryptophan biosynthetic process; LOCATED IN: cellular_component unknown; EXPRESSED IN: 15 plant structures; EXPRESSED DURING: 7 growth stages; CONTAINS InterPro DOMAIN/s: C2 membrane targeting protein (InterPro:IPR018029), C2 calcium/lipid-binding do…
qHSWA03	A03	AhSNP1417767	0	2953530	AhSNP1217642	4.451	4594323	Aradu.10035933	AT2G44480.1	beta glucosidase 17		beta glucosidase 17 (BGLU17); FUNCTIONS IN: cation binding, hydrolase activity, hydrolyzing O-glycosyl compounds, catalytic activity; INVOLVED IN: carbohydrate metabolic process; LOCATED IN: endomembrane system; EXPRESSED IN: stem, hypocotyl, sepal, male gametophyte, root; EXPRESSED DURING: 4 anthesis; CONTAINS InterPro DOMAIN/s: Glycoside hydrolase, family 1 (InterPro:IPR001360), Glycoside hydro…
qHSWA03	A03	AhSNP1417767	0	2953530	AhSNP1217642	4.451	4594323	Aradu.10035934	AT2G44480.1	beta glucosidase 17		beta glucosidase 17 (BGLU17); FUNCTIONS IN: cation binding, hydrolase activity, hydrolyzing O-glycosyl compounds, catalytic activity; INVOLVED IN: carbohydrate metabolic process; LOCATED IN: endomembrane system; EXPRESSED IN: stem, hypocotyl, sepal, male gametophyte, root; EXPRESSED DURING: 4 anthesis; CONTAINS InterPro DOMAIN/s: Glycoside hydrolase, family 1 (InterPro:IPR001360), Glycoside hydro…
qHSWA03	A03	AhSNP1417767	0	2953530	AhSNP1217642	4.451	4594323	Aradu.10035935	AT2G44450.1	beta glucosidase 15		beta glucosidase 15 (BGLU15); FUNCTIONS IN: cation binding, hydrolase activity, hydrolyzing O-glycosyl compounds, catalytic activity; INVOLVED IN: carbohydrate metabolic process; LOCATED IN: cell wall, plant-type cell wall; EXPRESSED IN: 23 plant structures; EXPRESSED DURING: 14 growth stages; CONTAINS InterPro DOMAIN/s: Glycoside hydrolase, family 1 (InterPro:IPR001360), Glycoside hydrolase, fam…
qHSWA03	A03	AhSNP1417767	0	2953530	AhSNP1217642	4.451	4594323	Aradu.10035936	AT5G44640.1	beta glucosidase 13		beta glucosidase 13 (BGLU13); FUNCTIONS IN: cation binding, hydrolase activity, hydrolyzing O-glycosyl compounds, catalytic activity; INVOLVED IN: carbohydrate metabolic process; LOCATED IN: endomembrane system; CONTAINS InterPro DOMAIN/s: Glycoside hydrolase, family 1 (InterPro:IPR001360), Glycoside hydrolase, family 1, active site (InterPro:IPR018120), Glycoside hydrolase, catalytic core (Inter…
qHSWA03	A03	AhSNP1417767	0	2953530	AhSNP1217642	4.451	4594323	Aradu.10035937	AT2G44450.1	beta glucosidase 15		beta glucosidase 15 (BGLU15); FUNCTIONS IN: cation binding, hydrolase activity, hydrolyzing O-glycosyl compounds, catalytic activity; INVOLVED IN: carbohydrate metabolic process; LOCATED IN: cell wall, plant-type cell wall; EXPRESSED IN: 23 plant structures; EXPRESSED DURING: 14 growth stages; CONTAINS InterPro DOMAIN/s: Glycoside hydrolase, family 1 (InterPro:IPR001360), Glycoside hydrolase, fam…
qHSWA03	A03	AhSNP1417767	0	2953530	AhSNP1217642	4.451	4594323	Aradu.10035939
qHSWA03	A03	AhSNP1417767	0	2953530	AhSNP1217642	4.451	4594323	Aradu.10035942	AT2G31440.1			INVOLVED IN: positive regulation of catalytic activity, protein processing; LOCATED IN: integral to membrane; EXPRESSED IN: 24 plant structures; EXPRESSED DURING: 15 growth stages; CONTAINS InterPro DOMAIN/s: Aph-1 (InterPro:IPR009294); Has 268 Blast hits to 262 proteins in 79 species: Archae - 0; Bacteria - 0; Metazoa - 212; Fungi - 0; Plants - 34; Viruses - 0; Other Eukaryotes - 22 (source: NCB…
qHSWA03	A03	AhSNP1417767	0	2953530	AhSNP1217642	4.451	4594323	Aradu.10035943	AT2G31450.2	DNA glycosylase superfamily protein		ATNTH1; CONTAINS InterPro DOMAIN/s: Helix-hairpin-helix motif (InterPro:IPR000445), Helix-hairpin-helix DNA-binding motif, class 1 (InterPro:IPR003583), Endonuclease III, iron-sulphur binding site (InterPro:IPR004035), DNA glycosylase (InterPro:IPR011257), Endonuclease III-like, iron-sulphur cluster loop motif (InterPro:IPR003651), Endonuclease III, conserved site-2 (InterPro:IPR004036), HhH-GPD …
qHSWA03	A03	AhSNP1417767	0	2953530	AhSNP1217642	4.451	4594323	Aradu.10035945	AT1G05910.1	cell division cycle protein 48-related / CDC48-related		cell division cycle protein 48-related / CDC48-related; FUNCTIONS IN: nucleoside-triphosphatase activity, nucleotide binding, ATP binding; EXPRESSED IN: 17 plant structures; EXPRESSED DURING: 7 growth stages; CONTAINS InterPro DOMAIN/s: ATPase, AAA-type, core (InterPro:IPR003959), ATPase, AAA+ type, core (InterPro:IPR003593), ATPase, AAA-type, conserved site (InterPro:IPR003960), Bromodomain (Int…
qHSWA03	A03	AhSNP1417767	0	2953530	AhSNP1217642	4.451	4594323	Aradu.10035946	AT1G05960.1	ARM repeat superfamily protein		ARM repeat superfamily protein; FUNCTIONS IN: binding; INVOLVED IN: biological_process unknown; LOCATED IN: plasma membrane; EXPRESSED IN: 25 plant structures; EXPRESSED DURING: 15 growth stages; CONTAINS InterPro DOMAIN/s: Armadillo-type fold (InterPro:IPR016024); BEST Arabidopsis thaliana protein match is: Uncharacterized protein (TAIR:AT2G41830.1); Has 401 Blast hits to 394 proteins in 143 spe…
qHSWA03	A03	AhSNP1417767	0	2953530	AhSNP1217642	4.451	4594323	Aradu.10035948	AT3G59400.1	enzyme binding;tetrapyrrole binding	GUN, genomes uncoupled, is necessary for coupling the expression of some nuclear genes to the functional state of the chloroplast. Binds to the magnesium chelatase complex and promotes formation of the substrate,a tetrapyrrole signaling molecule. Porphyrin-binding protein that enhances the activity of Mg-chelatase. Although required for chlorophyll accumulation under normal growth conditions, GUN…	GENOMES UNCOUPLED 4 (GUN4); FUNCTIONS IN: tetrapyrrole binding, enzyme binding; INVOLVED IN: chlorophyll biosynthetic process, chloroplast-nucleus signaling pathway, positive regulation of catalytic activity; LOCATED IN: chloroplast; EXPRESSED IN: 20 plant structures; EXPRESSED DURING: 13 growth stages; CONTAINS InterPro DOMAIN/s: GUN4-like (InterPro:IPR008629); Has 685 Blast hits to 680 proteins…
qHSWA03	A03	AhSNP1417767	0	2953530	AhSNP1217642	4.451	4594323	Aradu.10035951	AT3G59420.1	crinkly4	Encodes a membrane localized protein with similarity to receptor kinases which is involved in epidermal cell differentiation. Flowers of mutants have disorganized ovule integument growth and abnormal sepal margins. In the roots, mutants initiate more lateral roots but fewer laterals actually emerge due to defects in lateral root formation. Mutants also display disorganized columella. The root phe…	crinkly4 (CR4); CONTAINS InterPro DOMAIN/s: TNFR/CD27/30/40/95 cysteine-rich region (InterPro:IPR001368), Protein kinase, ATP binding site (InterPro:IPR017441), Serine-threonine/tyrosine-protein kinase (InterPro:IPR001245), Protein kinase-like domain (InterPro:IPR011009), Serine/threonine-protein kinase, active site (InterPro:IPR008271), Regulator of chromosome condensation/beta-lactamase-inhibit…
qHSWA03	A03	AhSNP1417767	0	2953530	AhSNP1217642	4.451	4594323	Aradu.10035952
qHSWA03	A03	AhSNP1417767	0	2953530	AhSNP1217642	4.451	4594323	Aradu.10035955	AT3G59470.2	Far-red impaired responsive (FAR1) family protein		Far-red impaired responsive (FAR1) family protein; INVOLVED IN: response to red or far red light; EXPRESSED IN: 24 plant structures; EXPRESSED DURING: 13 growth stages; CONTAINS InterPro DOMAIN/s: Transcription factor, FAR1-related (InterPro:IPR004330); BEST Arabidopsis thaliana protein match is: Far-red impaired responsive (FAR1) family protein (TAIR:AT3G07500.1).
qHSWA03	A03	AhSNP1417767	0	2953530	AhSNP1217642	4.451	4594323	Aradu.10035960	AT1G06040.1	B-box zinc finger family protein	Encodes salt tolerance protein (STO) which confers salt tolerance to yeast cells. Fully complements calcineurin deficient yeast but does not encode a phosphoprotein phosphatase. Sequence has similarities to CONSTANS. STO co-localizes with COP1 and plays a role in light signaling.	SALT TOLERANCE (STO); CONTAINS InterPro DOMAIN/s: Zinc finger, B-box (InterPro:IPR000315); BEST Arabidopsis thaliana protein match is: salt tolerance homologue (TAIR:AT2G31380.1); Has 1912 Blast hits to 1325 proteins in 114 species: Archae - 0; Bacteria - 0; Metazoa - 5; Fungi - 2; Plants - 1809; Viruses - 0; Other Eukaryotes - 96 (source: NCBI BLink).
qHSWA03	A03	AhSNP1417767	0	2953530	AhSNP1217642	4.451	4594323	Aradu.10035962	AT1G06050.1	Protein of unknown function (DUF1336)		Protein of unknown function (DUF1336); CONTAINS InterPro DOMAIN/s: Protein of unknown function DUF1336 (InterPro:IPR009769); BEST Arabidopsis thaliana protein match is: Protein of unknown function (DUF1336) (TAIR:AT5G10750.1); Has 364 Blast hits to 356 proteins in 29 species: Archae - 0; Bacteria - 0; Metazoa - 1; Fungi - 0; Plants - 307; Viruses - 0; Other Eukaryotes - 56 (source: NCBI BLink).
qHSWA03	A03	AhSNP1417767	0	2953530	AhSNP1217642	4.451	4594323	Aradu.10035963
qHSWA03	A03	AhSNP1417767	0	2953530	AhSNP1217642	4.451	4594323	Aradu.10035964	AT1G06070.1	Basic-leucine zipper (bZIP) transcription factor family protein		Basic-leucine zipper (bZIP) transcription factor family protein; FUNCTIONS IN: DNA binding, sequence-specific DNA binding transcription factor activity; INVOLVED IN: regulation of transcription, DNA-dependent; LOCATED IN: chloroplast; EXPRESSED IN: 23 plant structures; EXPRESSED DURING: 13 growth stages; CONTAINS InterPro DOMAIN/s: Basic-leucine zipper (bZIP) transcription factor (InterPro:IPR004…
qHSWA03	A03	AhSNP1417767	0	2953530	AhSNP1217642	4.451	4594323	Aradu.10035965	AT1G06110.1	SKP1/ASK-interacting protein 16		SKP1/ASK-interacting protein 16 (SKIP16); CONTAINS InterPro DOMAIN/s: ApaG (InterPro:IPR007474); Has 2063 Blast hits to 2061 proteins in 779 species: Archae - 0; Bacteria - 1378; Metazoa - 194; Fungi - 63; Plants - 89; Viruses - 0; Other Eukaryotes - 339 (source: NCBI BLink).
qHSWA03	A03	AhSNP1417767	0	2953530	AhSNP1217642	4.451	4594323	Aradu.10035966
qHSWA03	A03	AhSNP1417767	0	2953530	AhSNP1217642	4.451	4594323	Aradu.10035967	AT2G43410.4	RNA binding	FPA is a gene that regulates flowering time in Arabidopsis via a pathway that is independent of daylength (the autonomous pathway). Mutations in FPA result in extremely delayed flowering. Double mutants with FCA have reduced fertility and single/double mutants have defects in siRNA mediated chromatin silencing.	FPA; CONTAINS InterPro DOMAIN/s: Spen paralogue and orthologue SPOC, C-terminal (InterPro:IPR012921), RNA recognition motif, RNP-1 (InterPro:IPR000504), Nucleotide-binding, alpha-beta plait (InterPro:IPR012677); BEST Arabidopsis thaliana protein match is: RNA recognition motif (RRM)-containing protein (TAIR:AT4G12640.1); Has 504799 Blast hits to 501692 proteins in 22138 species: Archae - 10949; B…
qHSWA03	A03	AhSNP1417767	0	2953530	AhSNP1217642	4.451	4594323	Aradu.10035968	AT2G43420.1	3-beta hydroxysteroid dehydrogenase/isomerase family protein		3-beta hydroxysteroid dehydrogenase/isomerase family protein; FUNCTIONS IN: binding, 3-beta-hydroxy-delta5-steroid dehydrogenase activity, catalytic activity; INVOLVED IN: steroid biosynthetic process, metabolic process; LOCATED IN: plasma membrane; EXPRESSED IN: 23 plant structures; EXPRESSED DURING: 15 growth stages; CONTAINS InterPro DOMAIN/s: Reticulon (InterPro:IPR003388), 3-beta hydroxyster…
qHSWA03	A03	AhSNP1417767	0	2953530	AhSNP1217642	4.451	4594323	Aradu.10035969	AT1G06130.1	glyoxalase 2-4		glyoxalase 2-4 (GLX2-4); FUNCTIONS IN: hydrolase activity, zinc ion binding, hydroxyacylglutathione hydrolase activity; INVOLVED IN: methylglyoxal catabolic process to D-lactate; LOCATED IN: chloroplast; EXPRESSED IN: 24 plant structures; EXPRESSED DURING: 13 growth stages; CONTAINS InterPro DOMAIN/s: Beta-lactamase-like (InterPro:IPR001279), Hydroxyacylglutathione hydrolase (InterPro:IPR017782);…
qHSWA03	A03	AhSNP1417767	0	2953530	AhSNP1217642	4.451	4594323	Aradu.10035970	AT1G08450.1	calreticulin 3	Encodes one of three Arabidopsis calreticulins. In CRT-deficient mouse fibroblasts, this protein restores ER Ca2+ levels. Non-receptor component required for EFR-mediated immunity. Mutants show de-repressed anthocyanin accumulation in the presence of elf18, and EFR accumulation and signalling.	calreticulin 3 (CRT3); FUNCTIONS IN: unfolded protein binding, calcium ion binding; INVOLVED IN: in 6 processes; LOCATED IN: endoplasmic reticulum, endoplasmic reticulum membrane; EXPRESSED IN: 23 plant structures; EXPRESSED DURING: 13 growth stages; CONTAINS InterPro DOMAIN/s: Calreticulin/calnexin, P (InterPro:IPR009033), Calreticulin/calnexin (InterPro:IPR001580), Calreticulin/calnexin, conser…
qHSWA03	A03	AhSNP1417767	0	2953530	AhSNP1217642	4.451	4594323	Aradu.10035971	AT1G08760.1	Plant protein of unknown function (DUF936)		Plant protein of unknown function (DUF936); FUNCTIONS IN: molecular_function unknown; INVOLVED IN: biological_process unknown; LOCATED IN: cellular_component unknown; EXPRESSED IN: cultured cell; CONTAINS InterPro DOMAIN/s: Protein of unknown function DUF936, plant (InterPro:IPR010341); BEST Arabidopsis thaliana protein match is: Plant protein of unknown function (DUF936) (TAIR:AT3G14170.1); Has …
qHSWA03	A03	AhSNP1417767	0	2953530	AhSNP1217642	4.451	4594323	Aradu.10035972	AT4G37650.1	GRAS family transcription factor	Involved in radial organization of the root and shoot axial organs. Essential for normal shoot gravitropism. The protein moves in a highly specific manner from the cells of the stele in which it is synthesized outward. Movement requires sequences within the GRAS and VHIID domains.	SHORT ROOT (SHR); CONTAINS InterPro DOMAIN/s: Transcription factor GRAS (InterPro:IPR005202); BEST Arabidopsis thaliana protein match is: GRAS family transcription factor (TAIR:AT3G49950.1); Has 2470 Blast hits to 2429 proteins in 304 species: Archae - 0; Bacteria - 4; Metazoa - 9; Fungi - 15; Plants - 2427; Viruses - 0; Other Eukaryotes - 15 (source: NCBI BLink).
qHSWA03	A03	AhSNP1417767	0	2953530	AhSNP1217642	4.451	4594323	Aradu.10035973	AT5G67550.1			unknown protein; FUNCTIONS IN: molecular_function unknown; INVOLVED IN: biological_process unknown; LOCATED IN: endomembrane system; EXPRESSED IN: flower; EXPRESSED DURING: 4 anthesis; BEST Arabidopsis thaliana protein match is: unknown protein (TAIR:AT1G71110.1); Has 161 Blast hits to 154 proteins in 16 species: Archae - 0; Bacteria - 0; Metazoa - 0; Fungi - 0; Plants - 161; Viruses - 0; Other E…
qHSWA03	A03	AhSNP1417767	0	2953530	AhSNP1217642	4.451	4594323	Aradu.10035974	AT3G07565.1	Protein of unknown function (DUF3755)		FUNCTIONS IN: DNA binding; INVOLVED IN: biological_process unknown; LOCATED IN: chloroplast; EXPRESSED IN: 23 plant structures; EXPRESSED DURING: 15 growth stages; CONTAINS InterPro DOMAIN/s: SANT, DNA-binding (InterPro:IPR001005), Protein of unknown function DUF3755 (InterPro:IPR022228); BEST Arabidopsis thaliana protein match is: Protein of unknown function (DUF3755) (TAIR:AT1G10820.2); Has 164…
qHSWA03	A03	AhSNP1417767	0	2953530	AhSNP1217642	4.451	4594323	Aradu.10035977	AT5G40520.2			unknown protein; FUNCTIONS IN: molecular_function unknown; INVOLVED IN: biological_process unknown; LOCATED IN: cellular_component unknown; EXPRESSED IN: 23 plant structures; EXPRESSED DURING: 11 growth stages; Has 3696 Blast hits to 2485 proteins in 391 species: Archae - 10; Bacteria - 571; Metazoa - 1013; Fungi - 530; Plants - 217; Viruses - 74; Other Eukaryotes - 1281 (source: NCBI BLink).
qHSWA03	A03	AhSNP1417767	0	2953530	AhSNP1217642	4.451	4594323	Aradu.10035978	AT1G06720.1	P-loop containing nucleoside triphosphate hydrolases superfamily protein		P-loop containing nucleoside triphosphate hydrolases superfamily protein; FUNCTIONS IN: GTP binding, GTPase activity; INVOLVED IN: ribosome biogenesis; LOCATED IN: nucleus; EXPRESSED IN: 21 plant structures; EXPRESSED DURING: 13 growth stages; CONTAINS InterPro DOMAIN/s: AARP2CN (InterPro:IPR012948), Protein synthesis factor, GTP-binding (InterPro:IPR000795), Protein of unknown function DUF663 (I…
qHSWA03	A03	AhSNP1417767	0	2953530	AhSNP1217642	4.451	4594323	Aradu.10035980	AT2G43560.1	FKBP-like peptidyl-prolyl cis-trans isomerase family protein		FKBP-like peptidyl-prolyl cis-trans isomerase family protein; FUNCTIONS IN: FK506 binding, peptidyl-prolyl cis-trans isomerase activity; INVOLVED IN: protein folding; LOCATED IN: thylakoid, thylakoid lumen, chloroplast thylakoid lumen, chloroplast; EXPRESSED IN: 22 plant structures; EXPRESSED DURING: 14 growth stages; CONTAINS InterPro DOMAIN/s: Peptidyl-prolyl cis-trans isomerase, FKBP-type (Int…
qHSWA03	A03	AhSNP1417767	0	2953530	AhSNP1217642	4.451	4594323	Aradu.10035984	AT3G54420.1	homolog of carrot EP3-3 chitinase	encodes an EP3 chitinase that is expressed during somatic embryogenesis in 'nursing' cells surrounding the embryos but not in embryos themselves. The gene is also expressed in mature pollen and growing pollen tubes until they enter the receptive synergid, but not in endosperm and integuments as in carrot. Post-embryonically, expression is found in hydathodes, stipules, root epidermis and emerging…	homolog of carrot EP3-3 chitinase (EP3); FUNCTIONS IN: chitinase activity; INVOLVED IN: somatic embryogenesis, plant-type hypersensitive response; LOCATED IN: cell wall; EXPRESSED IN: 18 plant structures; EXPRESSED DURING: 6 growth stages; CONTAINS InterPro DOMAIN/s: Chitin-binding, type 1, conserved site (InterPro:IPR018371), Glycoside hydrolase, family 19 (InterPro:IPR016283), Chitin-binding, t…
qHSWA03	A03	AhSNP1417767	0	2953530	AhSNP1217642	4.451	4594323	Aradu.10035985	AT3G11800.1			unknown protein; FUNCTIONS IN: molecular_function unknown; INVOLVED IN: biological_process unknown; LOCATED IN: endomembrane system; EXPRESSED IN: 24 plant structures; EXPRESSED DURING: 15 growth stages; BEST Arabidopsis thaliana protein match is: unknown protein (TAIR:AT3G44150.1); Has 74 Blast hits to 73 proteins in 18 species: Archae - 0; Bacteria - 0; Metazoa - 0; Fungi - 0; Plants - 72; Viru…
qHSWA03	A03	AhSNP1417767	0	2953530	AhSNP1217642	4.451	4594323	Aradu.10035987	AT3G01320.1	SIN3-like 1	Encodes SIN3-like 1, a homolog of the transcriptional repressor SIN3 (AT1G24190).	SIN3-like 1 (SNL1); FUNCTIONS IN: molecular_function unknown; INVOLVED IN: regulation of transcription, DNA-dependent; LOCATED IN: nucleus; EXPRESSED IN: 25 plant structures; EXPRESSED DURING: 14 growth stages; CONTAINS InterPro DOMAIN/s: Histone deacetylase interacting (InterPro:IPR013194), Paired amphipathic helix (InterPro:IPR003822); BEST Arabidopsis thaliana protein match is: SIN3-like 2 (TA…
qHSWA03	A03	AhSNP1417767	0	2953530	AhSNP1217642	4.451	4594323	Aradu.10035992	AT1G49470.1	Family of unknown function (DUF716)		Family of unknown function (DUF716) ; FUNCTIONS IN: molecular_function unknown; INVOLVED IN: biological_process unknown; LOCATED IN: endomembrane system; EXPRESSED IN: 20 plant structures; EXPRESSED DURING: 10 growth stages; CONTAINS InterPro DOMAIN/s: Protein of unknown function DUF716 (InterPro:IPR006904); BEST Arabidopsis thaliana protein match is: Family of unknown function (DUF716) (TAIR:AT1…
qHSWA03	A03	AhSNP1417767	0	2953530	AhSNP1217642	4.451	4594323	Aradu.10035993	AT2G15630.1	Pentatricopeptide repeat (PPR) superfamily protein		Pentatricopeptide repeat (PPR) superfamily protein; CONTAINS InterPro DOMAIN/s: Pentatricopeptide repeat (InterPro:IPR002885); BEST Arabidopsis thaliana protein match is: Tetratricopeptide repeat (TPR)-like superfamily protein (TAIR:AT5G01110.1); Has 56384 Blast hits to 14280 proteins in 305 species: Archae - 4; Bacteria - 41; Metazoa - 1079; Fungi - 1056; Plants - 52130; Viruses - 0; Other Eukar…
qHSWA03	A03	AhSNP1417767	0	2953530	AhSNP1217642	4.451	4594323	Aradu.10035994	AT2G15910.1	CSL zinc finger domain-containing protein		CSL zinc finger domain-containing protein; CONTAINS InterPro DOMAIN/s: Zinc finger, DPH-type (InterPro:IPR007872); BEST Arabidopsis thaliana protein match is: unknown protein (TAIR:AT3G44150.1); Has 443 Blast hits to 441 proteins in 195 species: Archae - 0; Bacteria - 0; Metazoa - 135; Fungi - 134; Plants - 116; Viruses - 0; Other Eukaryotes - 58 (source: NCBI BLink).
qHSWA03	A03	AhSNP1417767	0	2953530	AhSNP1217642	4.451	4594323	Aradu.10035999	AT2G23460.1	extra-large G-protein 1	encodes a novel G-alpha protein that shares similarity to plant, yeast, and animal G-alpha proteins at the C-terminus. It contains an N-terminus that is as large as the C-terminus, is a member of a small family, and is expressed in all tissues examined, including roots, leaves, stems, flowers, and fruits.	extra-large G-protein 1 (XLG1); FUNCTIONS IN: signal transducer activity, guanyl nucleotide binding; INVOLVED IN: in 7 processes; LOCATED IN: nucleus; EXPRESSED IN: 27 plant structures; EXPRESSED DURING: 15 growth stages; CONTAINS InterPro DOMAIN/s: Guanine nucleotide binding protein (G-protein), alpha subunit (InterPro:IPR001019), G protein alpha subunit, helical insertion (InterPro:IPR011025); …
qHSWA03	A03	AhSNP1417767	0	2953530	AhSNP1217642	4.451	4594323	Aradu.10036000	AT1G49450.1	Transducin/WD40 repeat-like superfamily protein		Transducin/WD40 repeat-like superfamily protein; CONTAINS InterPro DOMAIN/s: WD40 repeat 2 (InterPro:IPR019782), WD40 repeat-like-containing domain (InterPro:IPR011046), WD40-repeat-containing domain (InterPro:IPR017986), WD40/YVTN repeat-like-containing domain (InterPro:IPR015943), WD40 repeat (InterPro:IPR001680), WD40 repeat, subgroup (InterPro:IPR019781), G-protein beta WD-40 repeat, region (…
qHSWA03	A03	AhSNP1417767	0	2953530	AhSNP1217642	4.451	4594323	Aradu.10036004	AT1G49430.1	long-chain acyl-CoA synthetase 2	Encodes a long chain acyl-CoA synthetase that catalyzes the synthesis of omega-hydroxy fatty acyl-CoA intermediates in the pathway to cutin synthesis. Required for repression of lateral root formation.	long-chain acyl-CoA synthetase 2 (LACS2); CONTAINS InterPro DOMAIN/s: AMP-binding, conserved site (InterPro:IPR020845), AMP-dependent synthetase/ligase (InterPro:IPR000873); BEST Arabidopsis thaliana protein match is: AMP-dependent synthetase and ligase family protein (TAIR:AT1G64400.1); Has 53337 Blast hits to 50359 proteins in 3209 species: Archae - 917; Bacteria - 34261; Metazoa - 2388; Fungi …
qHSWA03	A03	AhSNP1417767	0	2953530	AhSNP1217642	4.451	4594323	Aradu.10036005	AT3G18930.2	RING/U-box superfamily protein		RING/U-box superfamily protein; FUNCTIONS IN: zinc ion binding; EXPRESSED IN: 23 plant structures; EXPRESSED DURING: 13 growth stages; CONTAINS InterPro DOMAIN/s: Zinc finger, RING-type (InterPro:IPR001841), Zinc finger, C3HC4 RING-type (InterPro:IPR018957); BEST Arabidopsis thaliana protein match is: RING/U-box superfamily protein (TAIR:AT3G03550.1); Has 35333 Blast hits to 34131 proteins in 244…
qHSWA03	A03	AhSNP1417767	0	2953530	AhSNP1217642	4.451	4594323	Aradu.10036011	AT2G16060.1	hemoglobin 1	Encodes a class 1 nonsymbiotic hemoglobin induced by low oxygen levels with very high oxygen affinity. It is not likely to be a hemoglobin transporter because of its extremely high affinity for oxygen. Overexpression impairs cold stress-induced nitric oxide (NO) production.	hemoglobin 1 (HB1); FUNCTIONS IN: oxygen binding; INVOLVED IN: response to hypoxia; LOCATED IN: cell wall, plasma membrane; EXPRESSED IN: 22 plant structures; EXPRESSED DURING: 14 growth stages; CONTAINS InterPro DOMAIN/s: Leghaemoglobin (InterPro:IPR001032), Globin-like (InterPro:IPR009050), Leghaemoglobin, iron-binding site (InterPro:IPR019824), Globin, subset (InterPro:IPR000971), Globin (Inte…
qHSWA03	A03	AhSNP1417767	0	2953530	AhSNP1217642	4.451	4594323	Aradu.10036012	AT2G16060.1	hemoglobin 1	Encodes a class 1 nonsymbiotic hemoglobin induced by low oxygen levels with very high oxygen affinity. It is not likely to be a hemoglobin transporter because of its extremely high affinity for oxygen. Overexpression impairs cold stress-induced nitric oxide (NO) production.	hemoglobin 1 (HB1); FUNCTIONS IN: oxygen binding; INVOLVED IN: response to hypoxia; LOCATED IN: cell wall, plasma membrane; EXPRESSED IN: 22 plant structures; EXPRESSED DURING: 14 growth stages; CONTAINS InterPro DOMAIN/s: Leghaemoglobin (InterPro:IPR001032), Globin-like (InterPro:IPR009050), Leghaemoglobin, iron-binding site (InterPro:IPR019824), Globin, subset (InterPro:IPR000971), Globin (Inte…
qHSWA03	A03	AhSNP1417767	0	2953530	AhSNP1217642	4.451	4594323	Aradu.10036013	AT2G16060.1	hemoglobin 1	Encodes a class 1 nonsymbiotic hemoglobin induced by low oxygen levels with very high oxygen affinity. It is not likely to be a hemoglobin transporter because of its extremely high affinity for oxygen. Overexpression impairs cold stress-induced nitric oxide (NO) production.	hemoglobin 1 (HB1); FUNCTIONS IN: oxygen binding; INVOLVED IN: response to hypoxia; LOCATED IN: cell wall, plasma membrane; EXPRESSED IN: 22 plant structures; EXPRESSED DURING: 14 growth stages; CONTAINS InterPro DOMAIN/s: Leghaemoglobin (InterPro:IPR001032), Globin-like (InterPro:IPR009050), Leghaemoglobin, iron-binding site (InterPro:IPR019824), Globin, subset (InterPro:IPR000971), Globin (Inte…
qHSWA03	A03	AhSNP1417767	0	2953530	AhSNP1217642	4.451	4594323	Aradu.10036014	AT2G16060.1	hemoglobin 1	Encodes a class 1 nonsymbiotic hemoglobin induced by low oxygen levels with very high oxygen affinity. It is not likely to be a hemoglobin transporter because of its extremely high affinity for oxygen. Overexpression impairs cold stress-induced nitric oxide (NO) production.	hemoglobin 1 (HB1); FUNCTIONS IN: oxygen binding; INVOLVED IN: response to hypoxia; LOCATED IN: cell wall, plasma membrane; EXPRESSED IN: 22 plant structures; EXPRESSED DURING: 14 growth stages; CONTAINS InterPro DOMAIN/s: Leghaemoglobin (InterPro:IPR001032), Globin-like (InterPro:IPR009050), Leghaemoglobin, iron-binding site (InterPro:IPR019824), Globin, subset (InterPro:IPR000971), Globin (Inte…
qHSWA03	A03	AhSNP1417767	0	2953530	AhSNP1217642	4.451	4594323	Aradu.10036015	AT2G16070.2	plastid division2	An integral outer envelope membrane protein (its homolog in A thaliana PDV1), component of the plastid division machinery. Similar to ARC6, PDV2 localizes to a continuous ring at the division site in wild-type plants. PDV1 and PDV2 are required for localization of ARC5 at the chloroplast division site.	PLASTID DIVISION2 (PDV2); FUNCTIONS IN: molecular_function unknown; INVOLVED IN: plastid fission; EXPRESSED IN: 23 plant structures; EXPRESSED DURING: 13 growth stages; BEST Arabidopsis thaliana protein match is: plastid division1 (TAIR:AT5G53280.1); Has 92 Blast hits to 92 proteins in 15 species: Archae - 0; Bacteria - 0; Metazoa - 2; Fungi - 2; Plants - 86; Viruses - 0; Other Eukaryotes - 2 (so…
qHSWA03	A03	AhSNP1417767	0	2953530	AhSNP1217642	4.451	4594323	Aradu.10036017	AT5G66600.3	Protein of unknown function, DUF547		Protein of unknown function, DUF547; FUNCTIONS IN: molecular_function unknown; INVOLVED IN: biological_process unknown; LOCATED IN: cellular_component unknown; CONTAINS InterPro DOMAIN/s: Protein of unknown function DUF547 (InterPro:IPR006869); BEST Arabidopsis thaliana protein match is: Protein of unknown function, DUF547 (TAIR:AT2G23700.1); Has 30201 Blast hits to 17322 proteins in 780 species:…
qHSWA03	A03	AhSNP1417767	0	2953530	AhSNP1217642	4.451	4594323	Aradu.10036019	AT4G34370.1	RING/U-box superfamily protein		ARIADNE 1 (ARI1); FUNCTIONS IN: zinc ion binding; EXPRESSED IN: 24 plant structures; EXPRESSED DURING: 15 growth stages; CONTAINS InterPro DOMAIN/s: Zinc finger, C6HC-type (InterPro:IPR002867), Zinc finger, RING-type (InterPro:IPR001841); BEST Arabidopsis thaliana protein match is: RING/U-box superfamily protein (TAIR:AT2G16090.1); Has 30201 Blast hits to 17322 proteins in 780 species: Archae - 1…
qHSWA03	A03	AhSNP1417767	0	2953530	AhSNP1217642	4.451	4594323	Aradu.10036020	AT4G34360.1	S-adenosyl-L-methionine-dependent methyltransferases superfamily protein		S-adenosyl-L-methionine-dependent methyltransferases superfamily protein; FUNCTIONS IN: methyltransferase activity, catalytic activity; INVOLVED IN: metabolic process; LOCATED IN: cellular_component unknown; EXPRESSED IN: 21 plant structures; EXPRESSED DURING: 13 growth stages; CONTAINS InterPro DOMAIN/s: Methyltransferase type 11 (InterPro:IPR013216); BEST Arabidopsis thaliana protein match is: …
qHSWA03	A03	AhSNP1417767	0	2953530	AhSNP1217642	4.451	4594323	Aradu.10036021	AT3G18890.1	NAD(P)-binding Rossmann-fold superfamily protein		NAD(P)-binding Rossmann-fold superfamily protein; FUNCTIONS IN: binding, catalytic activity; INVOLVED IN: metabolic process; LOCATED IN: chloroplast thylakoid membrane, chloroplast, chloroplast envelope; EXPRESSED IN: 21 plant structures; EXPRESSED DURING: 14 growth stages; CONTAINS InterPro DOMAIN/s: NAD(P)-binding domain (InterPro:IPR016040), NmrA-like (InterPro:IPR008030); BEST Arabidopsis tha…
qHSWA03	A03	AhSNP1417767	0	2953530	AhSNP1217642	4.451	4594323	Aradu.10036023	AT1G49380.1	cytochrome c biogenesis protein family		cytochrome c biogenesis protein family; FUNCTIONS IN: molecular_function unknown; INVOLVED IN: cytochrome complex assembly; LOCATED IN: chloroplast; EXPRESSED IN: 22 plant structures; EXPRESSED DURING: 13 growth stages; CONTAINS InterPro DOMAIN/s: ResB-like (InterPro:IPR007816); Has 1416 Blast hits to 1414 proteins in 516 species: Archae - 0; Bacteria - 1016; Metazoa - 2; Fungi - 0; Plants - 45; …
qHSWA03	A03	AhSNP1417767	0	2953530	AhSNP1217642	4.451	4594323	Aradu.10036024	AT3G18860.1	transducin family protein / WD-40 repeat family protein		transducin family protein / WD-40 repeat family protein; CONTAINS InterPro DOMAIN/s: WD40 repeat 2 (InterPro:IPR019782), PLAA family ubiquitin binding, PFU (InterPro:IPR015155), WD40 repeat, conserved site (InterPro:IPR019775), WD40 repeat (InterPro:IPR001680), G-protein beta WD-40 repeat, region (InterPro:IPR020472), WD40 repeat-like-containing domain (InterPro:IPR011046), WD40-repeat-containing…
qHSWA03	A03	AhSNP1417767	0	2953530	AhSNP1217642	4.451	4594323	Aradu.10036026	AT4G34320.1	Protein of unknown function (DUF677)		Protein of unknown function (DUF677); FUNCTIONS IN: molecular_function unknown; INVOLVED IN: N-terminal protein myristoylation; LOCATED IN: cellular_component unknown; EXPRESSED IN: hypocotyl, sepal, flower, carpel, stamen; EXPRESSED DURING: 4 anthesis, petal differentiation and expansion stage; CONTAINS InterPro DOMAIN/s: Protein of unknown function DUF677 (InterPro:IPR007749); BEST Arabidopsis …
qHSWA03	A03	AhSNP1417767	0	2953530	AhSNP1217642	4.451	4594323	Aradu.10036028	AT5G66680.1	dolichyl-diphosphooligosaccharide-protein glycosyltransferase 48kDa subunit family protein	Encodes a protein ortholog of human SOT48 or yeast WBP1, an essential protein subunit of the oligosaccharyltransferase (OST) complex, which is responsible for the transfer in the ER of the N-linked glycan precursor onto Asn residues of candidate proteins.	DEFECTIVE GLYCOSYLATION (DGL1); FUNCTIONS IN: dolichyl-diphosphooligosaccharide-protein glycotransferase activity; INVOLVED IN: plant-type cell wall organization, protein amino acid N-linked glycosylation via asparagine, unidimensional cell growth; LOCATED IN: in 8 components; EXPRESSED IN: 26 plant structures; EXPRESSED DURING: 15 growth stages; CONTAINS InterPro DOMAIN/s: Dolichyl-diphosphoolig…
qHSWA03	A03	AhSNP1417767	0	2953530	AhSNP1217642	4.451	4594323	Aradu.10036029	AT4G36750.1	Quinone reductase family protein		Quinone reductase family protein; FUNCTIONS IN: oxidoreductase activity, FMN binding; INVOLVED IN: negative regulation of transcription; LOCATED IN: plasma membrane; EXPRESSED IN: 24 plant structures; EXPRESSED DURING: 13 growth stages; CONTAINS InterPro DOMAIN/s: Flavoprotein WrbA (InterPro:IPR010089), Flavodoxin/nitric oxide synthase (InterPro:IPR008254); BEST Arabidopsis thaliana protein match…
qHSWA03	A03	AhSNP1417767	0	2953530	AhSNP1217642	4.451	4594323	Aradu.10036031	AT1G19360.1	Nucleotide-diphospho-sugar transferase family protein	Encodes an arabinosyltransferase that modifies extensin proteins in root hair cells.	Nucleotide-diphospho-sugar transferase family protein; LOCATED IN: endoplasmic reticulum; EXPRESSED IN: 23 plant structures; EXPRESSED DURING: 13 growth stages; CONTAINS InterPro DOMAIN/s: Reticulon (InterPro:IPR003388), Nucleotide-diphospho-sugar transferase, predicted (InterPro:IPR005069); BEST Arabidopsis thaliana protein match is: Nucleotide-diphospho-sugar transferase family protein (TAIR:AT…
qHSWA03	A03	AhSNP1417767	0	2953530	AhSNP1217642	4.451	4594323	Aradu.10036032	AT4G36720.1	HVA22-like protein K		HVA22-like protein K (HVA22K); CONTAINS InterPro DOMAIN/s: TB2/DP1/HVA22 related protein (InterPro:IPR004345); BEST Arabidopsis thaliana protein match is: HVA22 homologue B (TAIR:AT5G62490.1); Has 1515 Blast hits to 1515 proteins in 211 species: Archae - 0; Bacteria - 0; Metazoa - 701; Fungi - 226; Plants - 493; Viruses - 0; Other Eukaryotes - 95 (source: NCBI BLink).
qHSWA03	A03	AhSNP1417767	0	2953530	AhSNP1217642	4.451	4594323	Aradu.10036034
qHSWA03	A03	AhSNP1417767	0	2953530	AhSNP1217642	4.451	4594323	Aradu.10036036	AT3G18830.1	polyol/monosaccharide transporter 5	This gene encodes a plasma membrane-localized polyol/cyclitol/monosaccharide-H+-symporter. The symporter is able to catalyze the energy-dependent membrane passage of a wide range of linear polyols (three to six carbon backbone), of cyclic polyols (<i>myo</i>-inositol), and of numerous monosaccharides, including pyranose ring-forming and furanose ring-forming hexoses and pentoses. This gene belong…	polyol/monosaccharide transporter 5 (PMT5); FUNCTIONS IN: in 11 functions; INVOLVED IN: transport, transmembrane transport; LOCATED IN: plasma membrane, membrane; EXPRESSED IN: 31 plant structures; EXPRESSED DURING: 13 growth stages; CONTAINS InterPro DOMAIN/s: Sugar transporter, conserved site (InterPro:IPR005829), Major facilitator superfamily (InterPro:IPR020846), General substrate transporter…
qHSWA03	A03	AhSNP1417767	0	2953530	AhSNP1217642	4.451	4594323	Aradu.10036037	AT5G25610.1	BURP domain-containing protein	responsive to dehydration 22 (RD22) mediated by ABA	RESPONSIVE TO DESSICATION 22 (RD22); FUNCTIONS IN: nutrient reservoir activity; INVOLVED IN: response to desiccation, response to salt stress, response to abscisic acid stimulus; LOCATED IN: endomembrane system; EXPRESSED IN: 21 plant structures; EXPRESSED DURING: 13 growth stages; CONTAINS InterPro DOMAIN/s: BURP (InterPro:IPR004873); BEST Arabidopsis thaliana protein match is: unknown seed prot…
qHSWA03	A03	AhSNP1417767	0	2953530	AhSNP1217642	4.451	4594323	Aradu.10036038	AT2G43500.2	Plant regulator RWP-RK family protein		Plant regulator RWP-RK family protein; FUNCTIONS IN: sequence-specific DNA binding transcription factor activity; INVOLVED IN: regulation of transcription; LOCATED IN: cellular_component unknown; EXPRESSED IN: 18 plant structures; EXPRESSED DURING: 9 growth stages; CONTAINS InterPro DOMAIN/s: Octicosapeptide/Phox/Bem1p (InterPro:IPR000270), Plant regulator RWP-RK (InterPro:IPR003035); BEST Arabid…
qHSWA03	A03	AhSNP1417767	0	2953530	AhSNP1217642	4.451	4594323	Aradu.10036039	AT5G25610.1	BURP domain-containing protein	responsive to dehydration 22 (RD22) mediated by ABA	RESPONSIVE TO DESSICATION 22 (RD22); FUNCTIONS IN: nutrient reservoir activity; INVOLVED IN: response to desiccation, response to salt stress, response to abscisic acid stimulus; LOCATED IN: endomembrane system; EXPRESSED IN: 21 plant structures; EXPRESSED DURING: 13 growth stages; CONTAINS InterPro DOMAIN/s: BURP (InterPro:IPR004873); BEST Arabidopsis thaliana protein match is: unknown seed prot…
qHSWA03	A03	AhSNP1417767	0	2953530	AhSNP1217642	4.451	4594323	Aradu.10036040	AT1G11750.1	CLP protease proteolytic subunit 6	One of several nuclear-encoded ClpPs (caseinolytic protease). Contains a highly conserved catalytic triad of Ser-type proteases (Ser-His-Asp). The name reflects nomenclature described in Adam et. al (2001).	CLP protease proteolytic subunit 6 (CLPP6); FUNCTIONS IN: serine-type endopeptidase activity; INVOLVED IN: chloroplast organization, photosynthesis; LOCATED IN: in 6 components; EXPRESSED IN: 23 plant structures; EXPRESSED DURING: 14 growth stages; CONTAINS InterPro DOMAIN/s: Peptidase S14, ClpP, active site (InterPro:IPR018215), Peptidase S14, ClpP (InterPro:IPR001907); BEST Arabidopsis thaliana…
qHSWA03	A03	AhSNP1417767	0	2953530	AhSNP1217642	4.451	4594323	Aradu.10036045	AT1G49320.1	unknown seed protein like 1	Encodes USPL1, a BURP domain protein targeted to the protein storage vacuoles. Overexpression of USPL1 affects seed development, protein storage vacuoles and lipid vesicles morphology and function.	unknown seed protein like 1 (USPL1); CONTAINS InterPro DOMAIN/s: BURP (InterPro:IPR004873); BEST Arabidopsis thaliana protein match is: BURP domain-containing protein (TAIR:AT5G25610.1); Has 493 Blast hits to 491 proteins in 39 species: Archae - 0; Bacteria - 0; Metazoa - 0; Fungi - 0; Plants - 493; Viruses - 0; Other Eukaryotes - 0 (source: NCBI BLink).
qHSWA03	A03	AhSNP1417767	0	2953530	AhSNP1217642	4.451	4594323	Aradu.10036049	AT3G18820.1	RAB GTPase homolog G3F		RAB GTPase homolog G3F (RAB7B); FUNCTIONS IN: GTP binding; INVOLVED IN: protein transport, small GTPase mediated signal transduction; LOCATED IN: plasma membrane, nucleus; EXPRESSED IN: 26 plant structures; EXPRESSED DURING: 13 growth stages; CONTAINS InterPro DOMAIN/s: Ras GTPase (InterPro:IPR001806), Small GTP-binding protein (InterPro:IPR005225), Small GTPase (InterPro:IPR020851), Ras (InterPr…
qHSWA03	A03	AhSNP1417767	0	2953530	AhSNP1217642	4.451	4594323	Aradu.10036051	AT4G34460.1	GTP binding protein beta 1	Encodes the heterotrimeric G-protein beta subunit and is involved in organ shape. A significant fraction of the protein is found in the ER. Mutants carrying null alleles express similar fruit phenotypes, as seen in er plants, but differ from er in that the stem is only slightly shorter than that in the wild type, the pedicel is slightly longer than that in the wild type, and the leaves are rounde…	GTP binding protein beta 1 (AGB1); FUNCTIONS IN: protein binding, GTPase activity, nucleotide binding; INVOLVED IN: in 11 processes; LOCATED IN: endoplasmic reticulum, plasma membrane, CUL4 RING ubiquitin ligase complex, heterotrimeric G-protein complex; EXPRESSED IN: 26 plant structures; EXPRESSED DURING: 14 growth stages; CONTAINS InterPro DOMAIN/s: WD40 repeat 2 (InterPro:IPR019782), WD40 repe…
qHSWA03	A03	AhSNP1417767	0	2953530	AhSNP1217642	4.451	4594323	Aradu.10036053	AT4G34460.1	GTP binding protein beta 1	Encodes the heterotrimeric G-protein beta subunit and is involved in organ shape. A significant fraction of the protein is found in the ER. Mutants carrying null alleles express similar fruit phenotypes, as seen in er plants, but differ from er in that the stem is only slightly shorter than that in the wild type, the pedicel is slightly longer than that in the wild type, and the leaves are rounde…	GTP binding protein beta 1 (AGB1); FUNCTIONS IN: protein binding, GTPase activity, nucleotide binding; INVOLVED IN: in 11 processes; LOCATED IN: endoplasmic reticulum, plasma membrane, CUL4 RING ubiquitin ligase complex, heterotrimeric G-protein complex; EXPRESSED IN: 26 plant structures; EXPRESSED DURING: 14 growth stages; CONTAINS InterPro DOMAIN/s: WD40 repeat 2 (InterPro:IPR019782), WD40 repe…
qHSWA03	A03	AhSNP1417767	0	2953530	AhSNP1217642	4.451	4594323	Aradu.10036054	AT4G34490.1	cyclase associated protein 1	CYCLASE ASSOCIATED PROTEIN	cyclase associated protein 1 (CAP1); CONTAINS InterPro DOMAIN/s: Cyclase-associated protein CAP/septum formation inhibitor MinC, C-terminal (InterPro:IPR016098), CAP, conserved site (InterPro:IPR018106), Adenylate cyclase-associated CAP (InterPro:IPR001837), CARP motif (InterPro:IPR006599), Adenylate cyclase-associated CAP, N-terminal (InterPro:IPR013992), C-CAP/cofactor C-like domain (InterPro:I…
qHSWA03	A03	AhSNP1417767	0	2953530	AhSNP1217642	4.451	4594323	Aradu.10036055	AT4G34500.1	Protein kinase superfamily protein		Protein kinase superfamily protein; FUNCTIONS IN: protein serine/threonine kinase activity, protein kinase activity, kinase activity, ATP binding; INVOLVED IN: protein amino acid phosphorylation; LOCATED IN: cellular_component unknown; EXPRESSED IN: 22 plant structures; EXPRESSED DURING: 13 growth stages; CONTAINS InterPro DOMAIN/s: Protein kinase, ATP binding site (InterPro:IPR017441), Protein k…
qHSWA03	A03	AhSNP1417767	0	2953530	AhSNP1217642	4.451	4594323	Aradu.10036058	AT1G19400.2	Erythronate-4-phosphate dehydrogenase family protein		Erythronate-4-phosphate dehydrogenase family protein; BEST Arabidopsis thaliana protein match is: Erythronate-4-phosphate dehydrogenase family protein (TAIR:AT1G75180.3); Has 144 Blast hits to 144 proteins in 19 species: Archae - 0; Bacteria - 0; Metazoa - 0; Fungi - 0; Plants - 144; Viruses - 0; Other Eukaryotes - 0 (source: NCBI BLink).
qHSWA03	A03	AhSNP1417767	0	2953530	AhSNP1217642	4.451	4594323	Aradu.10036059	AT4G39300.1			unknown protein; FUNCTIONS IN: molecular_function unknown; INVOLVED IN: biological_process unknown; LOCATED IN: chloroplast; EXPRESSED IN: 22 plant structures; EXPRESSED DURING: 13 growth stages; Has 30201 Blast hits to 17322 proteins in 780 species: Archae - 12; Bacteria - 1396; Metazoa - 17338; Fungi - 3422; Plants - 5037; Viruses - 0; Other Eukaryotes - 2996 (source: NCBI BLink).
qHSWA03	A03	AhSNP1417767	0	2953530	AhSNP1217642	4.451	4594323	Aradu.10036061	AT2G21710.1	Mitochondrial transcription termination factor family protein		embryo defective 2219 (EMB2219); INVOLVED IN: embryo development ending in seed dormancy; LOCATED IN: cellular_component unknown; EXPRESSED IN: 9 plant structures; EXPRESSED DURING: LP.04 four leaves visible, F mature embryo stage, petal differentiation and expansion stage, E expanded cotyledon stage, D bilateral stage; CONTAINS InterPro DOMAIN/s: Mitochodrial transcription termination factor-rel…
qHSWA03	A03	AhSNP1417767	0	2953530	AhSNP1217642	4.451	4594323	Aradu.10036062	AT2G16250.1	Leucine-rich repeat protein kinase family protein		Leucine-rich repeat protein kinase family protein; FUNCTIONS IN: protein serine/threonine kinase activity, protein kinase activity, ATP binding; INVOLVED IN: transmembrane receptor protein tyrosine kinase signaling pathway, protein amino acid phosphorylation; LOCATED IN: plasma membrane, plant-type cell wall; EXPRESSED IN: 21 plant structures; EXPRESSED DURING: 10 growth stages; CONTAINS InterPro…
qHSWA03	A03	AhSNP1417767	0	2953530	AhSNP1217642	4.451	4594323	Aradu.10036064	AT1G16560.3	Per1-like family protein		Per1-like family protein; FUNCTIONS IN: molecular_function unknown; INVOLVED IN: biological_process unknown; LOCATED IN: endomembrane system; EXPRESSED IN: 22 plant structures; EXPRESSED DURING: 13 growth stages; CONTAINS InterPro DOMAIN/s: Per1-like (InterPro:IPR007217); BEST Arabidopsis thaliana protein match is: Per1-like family protein (TAIR:AT5G62130.1); Has 35333 Blast hits to 34131 protein…
qHSWA03	A03	AhSNP1417767	0	2953530	AhSNP1217642	4.451	4594323	Aradu.10036066	AT4G34530.1	cryptochrome-interacting basic-helix-loop-helix 1	Encodes a transcription factor CIB1 (cryptochrome-interacting basic-helix-loop-helix). CIB1 interacts with CRY2 (cryptochrome 2) in a blue light-specific manner in yeast and Arabidopsis cells, and it acts together with additional CIB1-related proteins to promote CRY2-dependent floral initiation. CIB1 positively regulates FT expression.	cryptochrome-interacting basic-helix-loop-helix 1 (CIB1); CONTAINS InterPro DOMAIN/s: Helix-loop-helix DNA-binding domain (InterPro:IPR001092), Helix-loop-helix DNA-binding (InterPro:IPR011598); BEST Arabidopsis thaliana protein match is: basic helix-loop-helix (bHLH) DNA-binding superfamily protein (TAIR:AT1G68920.2); Has 2243 Blast hits to 2231 proteins in 129 species: Archae - 0; Bacteria - 9;…
qHSWA03	A03	AhSNP1417767	0	2953530	AhSNP1217642	4.451	4594323	Aradu.10036068	AT1G19440.1	3-ketoacyl-CoA synthase 4	Encodes KCS4, a member of the 3-ketoacyl-CoA synthase family involved in the biosynthesis of VLCFA (very long chain fatty acids).	3-ketoacyl-CoA synthase 4 (KCS4); FUNCTIONS IN: transferase activity, transferring acyl groups other than amino-acyl groups, catalytic activity; INVOLVED IN: very long-chain fatty acid metabolic process, cuticle development; LOCATED IN: membrane; EXPRESSED IN: 25 plant structures; EXPRESSED DURING: 15 growth stages; CONTAINS InterPro DOMAIN/s: Thiolase-like (InterPro:IPR016039), Very-long-chain 3…
qHSWA03	A03	AhSNP1417767	0	2953530	AhSNP1217642	4.451	4594323	Aradu.10036069
qHSWA03	A03	AhSNP1417767	0	2953530	AhSNP1217642	4.451	4594323	Aradu.10036071	AT4G25730.1	FtsJ-like methyltransferase family protein		FtsJ-like methyltransferase family protein; FUNCTIONS IN: methyltransferase activity, nucleic acid binding; INVOLVED IN: methylation, rRNA processing, rRNA methylation; LOCATED IN: nucleus; EXPRESSED IN: 22 plant structures; EXPRESSED DURING: 13 growth stages; CONTAINS InterPro DOMAIN/s: Spb1, C-terminal (InterPro:IPR012920), Ribosomal RNA methyltransferase J (InterPro:IPR015507), Ribosomal RNA m…
qHSWA03	A03	AhSNP1417767	0	2953530	AhSNP1217642	4.451	4594323	Aradu.10036072	AT4G39220.1	Rer1 family protein	Key player of retrieval of ER membrane proteins	ATRER1A; CONTAINS InterPro DOMAIN/s: Retrieval of early ER protein Rer1 (InterPro:IPR004932); BEST Arabidopsis thaliana protein match is: endoplasmatic reticulum retrieval protein 1B (TAIR:AT2G21600.1); Has 516 Blast hits to 513 proteins in 212 species: Archae - 0; Bacteria - 0; Metazoa - 155; Fungi - 150; Plants - 130; Viruses - 0; Other Eukaryotes - 81 (source: NCBI BLink).
qHSWA03	A03	AhSNP1417767	0	2953530	AhSNP1217642	4.451	4594323	Aradu.10036074	AT4G39210.1	Glucose-1-phosphate adenylyltransferase family protein	Encodes the large subunit of ADP-Glucose Pyrophosphorylase which catalyzes the first, rate limiting step in starch biosynthesis. The large subunit plays a regulatory role whereas the small subunit (ApS) is the catalytic isoform. Four isoforms (ApL1-4) have been identified. ApL3 is the major large subunit isoform present in inflorescences, fruits and roots.	APL3; CONTAINS InterPro DOMAIN/s: Glucose-1-phosphate adenylyltransferase (InterPro:IPR011831), ADP-glucose pyrophosphorylase, conserved site (InterPro:IPR005836), Nucleotidyl transferase (InterPro:IPR005835); BEST Arabidopsis thaliana protein match is: Glucose-1-phosphate adenylyltransferase family protein (TAIR:AT2G21590.2); Has 8453 Blast hits to 8443 proteins in 1715 species: Archae - 406; Ba…
qHSWA03	A03	AhSNP1417767	0	2953530	AhSNP1217642	4.451	4594323	Aradu.10036075
qHSWA03	A03	AhSNP1417767	0	2953530	AhSNP1217642	4.451	4594323	Aradu.10036076	AT2G17080.1	Arabidopsis protein of unknown function (DUF241)		Arabidopsis protein of unknown function (DUF241); FUNCTIONS IN: molecular_function unknown; INVOLVED IN: biological_process unknown; LOCATED IN: chloroplast; EXPRESSED IN: root; CONTAINS InterPro DOMAIN/s: Protein of unknown function DUF241, plant (InterPro:IPR004320); BEST Arabidopsis thaliana protein match is: Arabidopsis protein of unknown function (DUF241) (TAIR:AT2G17070.1); Has 750 Blast hi…
qHSWA03	A03	AhSNP1417767	0	2953530	AhSNP1217642	4.451	4594323	Aradu.10036077	AT2G17070.1	Arabidopsis protein of unknown function (DUF241)		Arabidopsis protein of unknown function (DUF241); CONTAINS InterPro DOMAIN/s: Protein of unknown function DUF241, plant (InterPro:IPR004320); BEST Arabidopsis thaliana protein match is: Arabidopsis protein of unknown function (DUF241) (TAIR:AT2G17080.1); Has 605 Blast hits to 593 proteins in 45 species: Archae - 0; Bacteria - 10; Metazoa - 49; Fungi - 15; Plants - 517; Viruses - 0; Other Eukaryot…
qHSWA03	A03	AhSNP1417767	0	2953530	AhSNP1217642	4.451	4594323	Aradu.10036078	AT2G17080.1	Arabidopsis protein of unknown function (DUF241)		Arabidopsis protein of unknown function (DUF241); FUNCTIONS IN: molecular_function unknown; INVOLVED IN: biological_process unknown; LOCATED IN: chloroplast; EXPRESSED IN: root; CONTAINS InterPro DOMAIN/s: Protein of unknown function DUF241, plant (InterPro:IPR004320); BEST Arabidopsis thaliana protein match is: Arabidopsis protein of unknown function (DUF241) (TAIR:AT2G17070.1); Has 750 Blast hi…
qHSWA03	A03	AhSNP1417767	0	2953530	AhSNP1217642	4.451	4594323	Aradu.10036079	AT2G17070.1	Arabidopsis protein of unknown function (DUF241)		Arabidopsis protein of unknown function (DUF241); CONTAINS InterPro DOMAIN/s: Protein of unknown function DUF241, plant (InterPro:IPR004320); BEST Arabidopsis thaliana protein match is: Arabidopsis protein of unknown function (DUF241) (TAIR:AT2G17080.1); Has 605 Blast hits to 593 proteins in 45 species: Archae - 0; Bacteria - 10; Metazoa - 49; Fungi - 15; Plants - 517; Viruses - 0; Other Eukaryot…
qHSWA03	A03	AhSNP1417767	0	2953530	AhSNP1217642	4.451	4594323	Aradu.10036080	AT1G76390.2	ARM repeat superfamily protein		ARM repeat superfamily protein; FUNCTIONS IN: ubiquitin-protein ligase activity, binding; INVOLVED IN: protein ubiquitination; LOCATED IN: plasma membrane; EXPRESSED IN: 23 plant structures; EXPRESSED DURING: 13 growth stages; CONTAINS InterPro DOMAIN/s: U box domain (InterPro:IPR003613), Armadillo-like helical (InterPro:IPR011989), Armadillo (InterPro:IPR000225), Armadillo-type fold (InterPro:IP…
qHSWA03	A03	AhSNP1417767	0	2953530	AhSNP1217642	4.451	4594323	Aradu.10036081	AT2G17080.1	Arabidopsis protein of unknown function (DUF241)		Arabidopsis protein of unknown function (DUF241); FUNCTIONS IN: molecular_function unknown; INVOLVED IN: biological_process unknown; LOCATED IN: chloroplast; EXPRESSED IN: root; CONTAINS InterPro DOMAIN/s: Protein of unknown function DUF241, plant (InterPro:IPR004320); BEST Arabidopsis thaliana protein match is: Arabidopsis protein of unknown function (DUF241) (TAIR:AT2G17070.1); Has 750 Blast hi…
qHSWA03	A03	AhSNP1417767	0	2953530	AhSNP1217642	4.451	4594323	Aradu.10036082	AT2G21580.2	Ribosomal protein S25 family protein		Ribosomal protein S25 family protein; FUNCTIONS IN: structural constituent of ribosome; INVOLVED IN: translation; LOCATED IN: cytosolic small ribosomal subunit, cytosolic ribosome, ribosome, plasma membrane; EXPRESSED IN: 23 plant structures; EXPRESSED DURING: 13 growth stages; CONTAINS InterPro DOMAIN/s: Ribosomal protein S25 (InterPro:IPR004977); BEST Arabidopsis thaliana protein match is: Ribo…
qHSWA03	A03	AhSNP1417767	0	2953530	AhSNP1217642	4.451	4594323	Aradu.10036083	AT2G17080.1	Arabidopsis protein of unknown function (DUF241)		Arabidopsis protein of unknown function (DUF241); FUNCTIONS IN: molecular_function unknown; INVOLVED IN: biological_process unknown; LOCATED IN: chloroplast; EXPRESSED IN: root; CONTAINS InterPro DOMAIN/s: Protein of unknown function DUF241, plant (InterPro:IPR004320); BEST Arabidopsis thaliana protein match is: Arabidopsis protein of unknown function (DUF241) (TAIR:AT2G17070.1); Has 750 Blast hi…
qHSWA03	A03	AhSNP1417767	0	2953530	AhSNP1217642	4.451	4594323	Aradu.10036084	AT2G21580.2	Ribosomal protein S25 family protein		Ribosomal protein S25 family protein; FUNCTIONS IN: structural constituent of ribosome; INVOLVED IN: translation; LOCATED IN: cytosolic small ribosomal subunit, cytosolic ribosome, ribosome, plasma membrane; EXPRESSED IN: 23 plant structures; EXPRESSED DURING: 13 growth stages; CONTAINS InterPro DOMAIN/s: Ribosomal protein S25 (InterPro:IPR004977); BEST Arabidopsis thaliana protein match is: Ribo…
qHSWB06.2	B06	AhSNP15007648	130.899	119874199	AhSNP15057182	135.056	121396151	Araip.10014465	AT1G27290.2			unknown protein; FUNCTIONS IN: molecular_function unknown; INVOLVED IN: biological_process unknown; EXPRESSED IN: 25 plant structures; EXPRESSED DURING: 15 growth stages; Has 44 Blast hits to 44 proteins in 12 species: Archae - 0; Bacteria - 0; Metazoa - 0; Fungi - 0; Plants - 44; Viruses - 0; Other Eukaryotes - 0 (source: NCBI BLink).
qHSWB06.2	B06	AhSNP15007648	130.899	119874199	AhSNP15057182	135.056	121396151	Araip.10014470	AT5G40960.1	Protein of unknown function (DUF 3339)		Protein of unknown function (DUF 3339); CONTAINS InterPro DOMAIN/s: Protein of unknown function DUF3339 (InterPro:IPR021775); BEST Arabidopsis thaliana protein match is: Protein of unknown function (DUF 3339) (TAIR:AT5G08391.1); Has 1807 Blast hits to 1807 proteins in 277 species: Archae - 0; Bacteria - 0; Metazoa - 736; Fungi - 347; Plants - 385; Viruses - 0; Other Eukaryotes - 339 (source: NCBI…
qHSWB06.2	B06	AhSNP15007648	130.899	119874199	AhSNP15057182	135.056	121396151	Araip.10014472	AT5G14120.1	Major facilitator superfamily protein		Major facilitator superfamily protein; LOCATED IN: plasma membrane, vacuole; EXPRESSED IN: 26 plant structures; EXPRESSED DURING: 15 growth stages; CONTAINS InterPro DOMAIN/s: Nodulin-like (InterPro:IPR010658), Major facilitator superfamily, general substrate transporter (InterPro:IPR016196); BEST Arabidopsis thaliana protein match is: Major facilitator superfamily protein (TAIR:AT3G01930.2); Has…
qHSWB06.2	B06	AhSNP15007648	130.899	119874199	AhSNP15057182	135.056	121396151	Araip.10014473	AT5G14130.1	Peroxidase superfamily protein		Peroxidase superfamily protein; FUNCTIONS IN: peroxidase activity, heme binding; INVOLVED IN: response to oxidative stress, oxidation reduction; LOCATED IN: endomembrane system; EXPRESSED IN: embryo, hypocotyl, fruit, root; EXPRESSED DURING: C globular stage; CONTAINS InterPro DOMAIN/s: Haem peroxidase (InterPro:IPR010255), Plant peroxidase (InterPro:IPR000823), Peroxidases heam-ligand binding si…
qHSWB06.2	B06	AhSNP15007648	130.899	119874199	AhSNP15057182	135.056	121396151	Araip.10014474
qHSWB06.2	B06	AhSNP15007648	130.899	119874199	AhSNP15057182	135.056	121396151	Araip.10014475
qHSWB06.2	B06	AhSNP15007648	130.899	119874199	AhSNP15057182	135.056	121396151	Araip.10014480	AT5G14140.1	zinc ion binding;nucleic acid binding;zinc ion binding		zinc ion binding;nucleic acid binding;zinc ion binding; FUNCTIONS IN: zinc ion binding, nucleic acid binding; INVOLVED IN: biological_process unknown; LOCATED IN: intracellular; CONTAINS InterPro DOMAIN/s: Zinc finger, C2H2-like (InterPro:IPR015880), Zinc finger, C2H2-type (InterPro:IPR007087); Has 287 Blast hits to 281 proteins in 115 species: Archae - 0; Bacteria - 0; Metazoa - 116; Fungi - 82;…
qHSWB06.2	B06	AhSNP15007648	130.899	119874199	AhSNP15057182	135.056	121396151	Araip.10014481	AT1G27930.1	Protein of unknown function (DUF579)	Function unknown. Interacts with eIF3.	FUNCTIONS IN: protein binding; INVOLVED IN: biological_process unknown; LOCATED IN: endomembrane system; EXPRESSED IN: 24 plant structures; EXPRESSED DURING: 15 growth stages; CONTAINS InterPro DOMAIN/s: Protein of unknown function DUF579 (InterPro:IPR021148), Conserved hypothetical protein CHP01627 (InterPro:IPR006514); BEST Arabidopsis thaliana protein match is: Protein of unknown function (DUF…
qHSWB06.2	B06	AhSNP15007648	130.899	119874199	AhSNP15057182	135.056	121396151	Araip.10014487
qHSWB06.2	B06	AhSNP15007648	130.899	119874199	AhSNP15057182	135.056	121396151	Araip.10014489	AT5G40940.1	putative fasciclin-like arabinogalactan protein 20		putative fasciclin-like arabinogalactan protein 20 (FLA20); CONTAINS InterPro DOMAIN/s: FAS1 domain (InterPro:IPR000782); Has 1807 Blast hits to 1807 proteins in 277 species: Archae - 0; Bacteria - 0; Metazoa - 736; Fungi - 347; Plants - 385; Viruses - 0; Other Eukaryotes - 339 (source: NCBI BLink).
qHSWB06.2	B06	AhSNP15007648	130.899	119874199	AhSNP15057182	135.056	121396151	Araip.10014494
qHSWB06.2	B06	AhSNP15007648	130.899	119874199	AhSNP15057182	135.056	121396151	Araip.10014495	AT3G27090.1	DCD (Development and Cell Death) domain protein		DCD (Development and Cell Death) domain protein; CONTAINS InterPro DOMAIN/s: Development/cell death domain (InterPro:IPR013989), Kelch related (InterPro:IPR013089); BEST Arabidopsis thaliana protein match is: DCD (Development and Cell Death) domain protein (TAIR:AT5G42050.1); Has 746 Blast hits to 671 proteins in 44 species: Archae - 0; Bacteria - 2; Metazoa - 6; Fungi - 0; Plants - 297; Viruses …
qHSWB06.2	B06	AhSNP15007648	130.899	119874199	AhSNP15057182	135.056	121396151	Araip.10014497
qHSWB06.2	B06	AhSNP15007648	130.899	119874199	AhSNP15057182	135.056	121396151	Araip.10014501	AT3G27110.2	Peptidase family M48 family protein		Peptidase family M48 family protein; FUNCTIONS IN: metalloendopeptidase activity; INVOLVED IN: proteolysis; LOCATED IN: chloroplast, membrane; EXPRESSED IN: 22 plant structures; EXPRESSED DURING: 13 growth stages; CONTAINS InterPro DOMAIN/s: Peptidase M48 (InterPro:IPR001915); Has 2654 Blast hits to 2654 proteins in 909 species: Archae - 247; Bacteria - 2042; Metazoa - 0; Fungi - 12; Plants - 34;…
qHSWB06.2	B06	AhSNP15007648	130.899	119874199	AhSNP15057182	135.056	121396151	Araip.10014502
qHSWB06.2	B06	AhSNP15007648	130.899	119874199	AhSNP15057182	135.056	121396151	Araip.10014504	AT3G48520.1	cytochrome P450, family 94, subfamily B, polypeptide 3	CYP94B3 is a jasmonoyl-isoleucine-12-hydroxylase that catalyzes the formation of 12-OH-JA-Ile from JA-Ile. By reducing the levels of this the biologically active phytohormone, CYP94B3 attenuates the jasmonic acid signaling cascade. CYP94B3 transcript levels rise in response to wounding.	cytochrome P450, family 94, subfamily B, polypeptide 3 (CYP94B3); FUNCTIONS IN: electron carrier activity, monooxygenase activity, iron ion binding, oxygen binding, heme binding; INVOLVED IN: oxidation reduction; LOCATED IN: endomembrane system; EXPRESSED IN: 14 plant structures; EXPRESSED DURING: 7 growth stages; CONTAINS InterPro DOMAIN/s: Cytochrome P450 (InterPro:IPR001128), Cytochrome P450, …
qHSWB06.2	B06	AhSNP15007648	130.899	119874199	AhSNP15057182	135.056	121396151	Araip.10014506	AT1G08840.2	DNA replication helicase, putative		embryo defective 2411 (emb2411); FUNCTIONS IN: ATP-dependent DNA helicase activity, DNA binding, ATP binding; INVOLVED IN: DNA replication, embryo development ending in seed dormancy; LOCATED IN: chloroplast; EXPRESSED IN: 22 plant structures; EXPRESSED DURING: 13 growth stages; CONTAINS InterPro DOMAIN/s: DNA helicase, UvrD/REP type (InterPro:IPR000212), DNA replication factor Dna2 (InterPro:IPR…
qHSWB06.2	B06	AhSNP15007648	130.899	119874199	AhSNP15057182	135.056	121396151	Araip.10014507	AT5G40870.1	uridine kinase/uracil phosphoribosyltransferase 1	Encodes a protein that with uridine kinase but not uracil phosphoribosyltransferase activities.	uridine kinase/uracil phosphoribosyltransferase 1 (UK/UPRT1); FUNCTIONS IN: uridine kinase activity, uracil phosphoribosyltransferase activity, kinase activity, ATP binding; INVOLVED IN: biosynthetic process, nucleoside metabolic process, metabolic process; LOCATED IN: cytoplasm; EXPRESSED IN: 23 plant structures; EXPRESSED DURING: 13 growth stages; CONTAINS InterPro DOMAIN/s: Phosphoribulokinase…
qHSWB06.2	B06	AhSNP15007648	130.899	119874199	AhSNP15057182	135.056	121396151	Araip.10014508	AT3G27180.1	S-adenosyl-L-methionine-dependent methyltransferases superfamily protein		S-adenosyl-L-methionine-dependent methyltransferases superfamily protein; FUNCTIONS IN: methyltransferase activity; INVOLVED IN: rRNA methylation; LOCATED IN: chloroplast; CONTAINS InterPro DOMAIN/s: Conserved hypothetical protein CHP00095 (InterPro:IPR004398); Has 4717 Blast hits to 4707 proteins in 1568 species: Archae - 39; Bacteria - 4296; Metazoa - 92; Fungi - 26; Plants - 68; Viruses - 1; O…
qHSWB06.2	B06	AhSNP15007648	130.899	119874199	AhSNP15057182	135.056	121396151	Araip.10014511	AT5G04140.2	glutamate synthase 1	Encodes a gene whose sequence is similar to ferredoxin dependent glutamate synthase (Fd-GOGAT). Expression in leaves is induced by light and sucrose. Proposed to be involved in photorespiration and nitrogen assimilation.	glutamate synthase 1 (GLU1); FUNCTIONS IN: protein binding, glutamate synthase (ferredoxin) activity; INVOLVED IN: response to light stimulus, photorespiration; LOCATED IN: apoplast, chloroplast, membrane, chloroplast envelope; EXPRESSED IN: 25 plant structures; EXPRESSED DURING: 14 growth stages; CONTAINS InterPro DOMAIN/s: Glutamine amidotransferase, class-II (InterPro:IPR000583), Aldolase-type…
qHSWB06.2	B06	AhSNP15007648	130.899	119874199	AhSNP15057182	135.056	121396151	Araip.10014512
qHSWB06.2	B06	AhSNP15007648	130.899	119874199	AhSNP15057182	135.056	121396151	Araip.10014514
qHSWB06.2	B06	AhSNP15007648	130.899	119874199	AhSNP15057182	135.056	121396151	Araip.10014515
qHSWB06.2	B06	AhSNP15007648	130.899	119874199	AhSNP15057182	135.056	121396151	Araip.10014516	AT3G12530.1	PSF2		PSF2; FUNCTIONS IN: molecular_function unknown; INVOLVED IN: DNA replication; LOCATED IN: nucleus; EXPRESSED IN: 24 plant structures; EXPRESSED DURING: 15 growth stages; CONTAINS InterPro DOMAIN/s: GINS complex (InterPro:IPR021151), GINS complex, subunit Psf2 (InterPro:IPR007257), GINS complex, subunit Psf2, subgroup (InterPro:IPR016906); Has 396 Blast hits to 382 proteins in 194 species: Archae …
qHSWB06.2	B06	AhSNP15007648	130.899	119874199	AhSNP15057182	135.056	121396151	Araip.10014518	AT3G04130.2	Tetratricopeptide repeat (TPR)-like superfamily protein		Tetratricopeptide repeat (TPR)-like superfamily protein; CONTAINS InterPro DOMAIN/s: Pentatricopeptide repeat (InterPro:IPR002885); BEST Arabidopsis thaliana protein match is: Pentatricopeptide repeat (PPR) superfamily protein (TAIR:AT3G22670.1); Has 35333 Blast hits to 34131 proteins in 2444 species: Archae - 798; Bacteria - 22429; Metazoa - 974; Fungi - 991; Plants - 531; Viruses - 0; Other Euk…
qHSWB06.2	B06	AhSNP15007648	130.899	119874199	AhSNP15057182	135.056	121396151	Araip.10014520
qHSWB06.2	B06	AhSNP15007648	130.899	119874199	AhSNP15057182	135.056	121396151	Araip.10014521	AT3G01850.2	Aldolase-type TIM barrel family protein		Aldolase-type TIM barrel family protein; FUNCTIONS IN: ribulose-phosphate 3-epimerase activity, catalytic activity; INVOLVED IN: carbohydrate metabolic process, metabolic process; LOCATED IN: endomembrane system; EXPRESSED IN: 22 plant structures; EXPRESSED DURING: 13 growth stages; CONTAINS InterPro DOMAIN/s: Aldolase-type TIM barrel (InterPro:IPR013785), Ribulose-phosphate 3-epimerase (InterPro…
qHSWB06.2	B06	AhSNP15007648	130.899	119874199	AhSNP15057182	135.056	121396151	Araip.10014522	AT3G01840.1	Protein kinase superfamily protein	Encodes a LysM-containing receptor-like kinase. Induction of chitin-responsive genes by chitin treatment is not blocked in the mutant.	Protein kinase superfamily protein; FUNCTIONS IN: protein kinase activity, kinase activity, ATP binding; INVOLVED IN: protein amino acid phosphorylation; LOCATED IN: endomembrane system; EXPRESSED IN: 12 plant structures; EXPRESSED DURING: 4 anthesis, C globular stage, petal differentiation and expansion stage; CONTAINS InterPro DOMAIN/s: Protein kinase, catalytic domain (InterPro:IPR000719), Ser…
qHSWB06.2	B06	AhSNP15007648	130.899	119874199	AhSNP15057182	135.056	121396151	Araip.10014523
qHSWB06.2	B06	AhSNP15007648	130.899	119874199	AhSNP15057182	135.056	121396151	Araip.10014525	AT3G01820.1	P-loop containing nucleoside triphosphate hydrolases superfamily protein		P-loop containing nucleoside triphosphate hydrolases superfamily protein; FUNCTIONS IN: nucleobase, nucleoside, nucleotide kinase activity, nucleotide kinase activity, ATP binding; INVOLVED IN: nucleobase, nucleoside, nucleotide and nucleic acid metabolic process, anaerobic respiration, nucleotide metabolic process; LOCATED IN: mitochondrion; EXPRESSED IN: 22 plant structures; EXPRESSED DURING: 1…
qHSWB06.2	B06	AhSNP15007648	130.899	119874199	AhSNP15057182	135.056	121396151	Araip.10014466
qHSWB06.2	B06	AhSNP15007648	130.899	119874199	AhSNP15057182	135.056	121396151	Araip.10014467
qHSWB06.2	B06	AhSNP15007648	130.899	119874199	AhSNP15057182	135.056	121396151	Araip.10014468	AT3G27030.1			unknown protein; FUNCTIONS IN: molecular_function unknown; INVOLVED IN: biological_process unknown; LOCATED IN: endomembrane system; CONTAINS InterPro DOMAIN/s: Protein of unknown function DUF3339 (InterPro:IPR021775); BEST Arabidopsis thaliana protein match is: Protein of unknown function (DUF 3339) (TAIR:AT5G40970.1); Has 538 Blast hits to 271 proteins in 16 species: Archae - 0; Bacteria - 0; M…
qHSWB06.2	B06	AhSNP15007648	130.899	119874199	AhSNP15057182	135.056	121396151	Araip.10014471
qHSWB06.2	B06	AhSNP15007648	130.899	119874199	AhSNP15057182	135.056	121396151	Araip.10014476
qHSWB06.2	B06	AhSNP15007648	130.899	119874199	AhSNP15057182	135.056	121396151	Araip.10014477
qHSWB06.2	B06	AhSNP15007648	130.899	119874199	AhSNP15057182	135.056	121396151	Araip.10014478	AT5G14130.1	Peroxidase superfamily protein		Peroxidase superfamily protein; FUNCTIONS IN: peroxidase activity, heme binding; INVOLVED IN: response to oxidative stress, oxidation reduction; LOCATED IN: endomembrane system; EXPRESSED IN: embryo, hypocotyl, fruit, root; EXPRESSED DURING: C globular stage; CONTAINS InterPro DOMAIN/s: Haem peroxidase (InterPro:IPR010255), Plant peroxidase (InterPro:IPR000823), Peroxidases heam-ligand binding si…
qHSWB06.2	B06	AhSNP15007648	130.899	119874199	AhSNP15057182	135.056	121396151	Araip.10014482	AT1G31260.1	zinc transporter 10 precursor	member of Fe(II) transporter isolog family	zinc transporter 10 precursor (ZIP10); FUNCTIONS IN: cation transmembrane transporter activity, metal ion transmembrane transporter activity; INVOLVED IN: cation transport; LOCATED IN: endomembrane system, integral to membrane, membrane; CONTAINS InterPro DOMAIN/s: Zinc/iron permease, fungal/plant (InterPro:IPR004698), Zinc/iron permease (InterPro:IPR003689); BEST Arabidopsis thaliana protein mat…
qHSWB06.2	B06	AhSNP15007648	130.899	119874199	AhSNP15057182	135.056	121396151	Araip.10014483	AT4G16430.1	basic helix-loop-helix (bHLH) DNA-binding superfamily protein		basic helix-loop-helix (bHLH) DNA-binding superfamily protein; FUNCTIONS IN: DNA binding, sequence-specific DNA binding transcription factor activity; INVOLVED IN: regulation of transcription; LOCATED IN: nucleus; EXPRESSED IN: 22 plant structures; EXPRESSED DURING: 13 growth stages; CONTAINS InterPro DOMAIN/s: Helix-loop-helix DNA-binding domain (InterPro:IPR001092), Helix-loop-helix DNA-binding…
qHSWB06.2	B06	AhSNP15007648	130.899	119874199	AhSNP15057182	135.056	121396151	Araip.10014484	AT3G27050.1			unknown protein; Has 43 Blast hits to 43 proteins in 17 species: Archae - 0; Bacteria - 0; Metazoa - 0; Fungi - 0; Plants - 40; Viruses - 0; Other Eukaryotes - 3 (source: NCBI BLink).
qHSWB06.2	B06	AhSNP15007648	130.899	119874199	AhSNP15057182	135.056	121396151	Araip.10014485	AT3G27060.1	Ferritin/ribonucleotide reductase-like family protein	Encodes one of the 3 ribonucleotide reductase (RNR) small subunit genes. TSO2 transcription occurs predominantly at the S-phase of the cell cycle and its expression pattern is consistent with its role in dNDP biosynthesis during DNA replication in actively dividing cells. Critical for cell cycle progression, DNA damage repair and plant development.	TSO MEANING 'UGLY' IN CHINESE 2 (TSO2); FUNCTIONS IN: oxidoreductase activity, transition metal ion binding, ribonucleoside-diphosphate reductase activity; INVOLVED IN: in 6 processes; LOCATED IN: cellular_component unknown; EXPRESSED IN: 25 plant structures; EXPRESSED DURING: 15 growth stages; CONTAINS InterPro DOMAIN/s: Ribonucleotide reductase-related (InterPro:IPR012348), Ribonucleotide reduc…
qHSWB06.2	B06	AhSNP15007648	130.899	119874199	AhSNP15057182	135.056	121396151	Araip.10014486
qHSWB06.2	B06	AhSNP15007648	130.899	119874199	AhSNP15057182	135.056	121396151	Araip.10014488
qHSWB06.2	B06	AhSNP15007648	130.899	119874199	AhSNP15057182	135.056	121396151	Araip.10014490	AT3G48200.1			unknown protein; FUNCTIONS IN: molecular_function unknown; INVOLVED IN: biological_process unknown; LOCATED IN: endomembrane system; EXPRESSED IN: 21 plant structures; EXPRESSED DURING: 13 growth stages; Has 210 Blast hits to 148 proteins in 42 species: Archae - 0; Bacteria - 118; Metazoa - 0; Fungi - 0; Plants - 48; Viruses - 0; Other Eukaryotes - 44 (source: NCBI BLink).
qHSWB06.2	B06	AhSNP15007648	130.899	119874199	AhSNP15057182	135.056	121396151	Araip.10014491	AT2G19130.1	S-locus lectin protein kinase family protein		S-locus lectin protein kinase family protein; FUNCTIONS IN: protein serine/threonine kinase activity, sugar binding, protein kinase activity, ATP binding; INVOLVED IN: protein amino acid phosphorylation, recognition of pollen; LOCATED IN: endomembrane system; EXPRESSED IN: 19 plant structures; EXPRESSED DURING: 13 growth stages; CONTAINS InterPro DOMAIN/s: Curculin-like (mannose-binding) lectin (…
qHSWB06.2	B06	AhSNP15007648	130.899	119874199	AhSNP15057182	135.056	121396151	Araip.10014492
qHSWB06.2	B06	AhSNP15007648	130.899	119874199	AhSNP15057182	135.056	121396151	Araip.10014493	AT3G01920.1	DHBP synthase RibB-like alpha/beta domain		DHBP synthase RibB-like alpha/beta domain; CONTAINS InterPro DOMAIN/s: Sua5/YciO/YrdC/YwlC (InterPro:IPR004388), DHBP synthase RibB-like alpha/beta domain (InterPro:IPR017945), Sua5/YciO/YrdC, N-terminal (InterPro:IPR006070); Has 7227 Blast hits to 7227 proteins in 2277 species: Archae - 193; Bacteria - 5396; Metazoa - 127; Fungi - 76; Plants - 77; Viruses - 0; Other Eukaryotes - 1358 (source: NC…
qHSWB06.2	B06	AhSNP15007648	130.899	119874199	AhSNP15057182	135.056	121396151	Araip.10014496
qHSWB06.2	B06	AhSNP15007648	130.899	119874199	AhSNP15057182	135.056	121396151	Araip.10014498	AT3G19950.1	RING/U-box superfamily protein		RING/U-box superfamily protein; FUNCTIONS IN: zinc ion binding; EXPRESSED IN: 24 plant structures; EXPRESSED DURING: 15 growth stages; CONTAINS InterPro DOMAIN/s: Zinc finger, RING-type (InterPro:IPR001841), Zinc finger, C3HC4 RING-type (InterPro:IPR018957); BEST Arabidopsis thaliana protein match is: RING/U-box superfamily protein (TAIR:AT1G55530.1); Has 11106 Blast hits to 11075 proteins in 297…
qHSWB06.2	B06	AhSNP15007648	130.899	119874199	AhSNP15057182	135.056	121396151	Araip.10014499	AT3G19950.1	RING/U-box superfamily protein		RING/U-box superfamily protein; FUNCTIONS IN: zinc ion binding; EXPRESSED IN: 24 plant structures; EXPRESSED DURING: 15 growth stages; CONTAINS InterPro DOMAIN/s: Zinc finger, RING-type (InterPro:IPR001841), Zinc finger, C3HC4 RING-type (InterPro:IPR018957); BEST Arabidopsis thaliana protein match is: RING/U-box superfamily protein (TAIR:AT1G55530.1); Has 11106 Blast hits to 11075 proteins in 297…
qHSWB06.2	B06	AhSNP15007648	130.899	119874199	AhSNP15057182	135.056	121396151	Araip.10014500	AT3G19950.1	RING/U-box superfamily protein		RING/U-box superfamily protein; FUNCTIONS IN: zinc ion binding; EXPRESSED IN: 24 plant structures; EXPRESSED DURING: 15 growth stages; CONTAINS InterPro DOMAIN/s: Zinc finger, RING-type (InterPro:IPR001841), Zinc finger, C3HC4 RING-type (InterPro:IPR018957); BEST Arabidopsis thaliana protein match is: RING/U-box superfamily protein (TAIR:AT1G55530.1); Has 11106 Blast hits to 11075 proteins in 297…
qHSWB06.2	B06	AhSNP15007648	130.899	119874199	AhSNP15057182	135.056	121396151	Araip.10014503	AT2G28100.1	alpha-L-fucosidase 1	Encodes a protein with &#945;-fucosidase activity. The activity was assessed on 2'-fucosyl-lactitol. AtFUC1 was not able to act on XXFG substrates, at least when heterologously expressed in <i>Pichia pastoris</i>. The enzyme has been postulated to act on fucosylated substrates other than xyloglucan oligosaccharides. was shown (<i>Pichia pastoris</i>) to hydrolyze fucose in 3- and 4-linkage , henc…	alpha-L-fucosidase 1 (FUC1); FUNCTIONS IN: alpha-L-fucosidase activity; INVOLVED IN: glycoprotein catabolic process; LOCATED IN: vacuole; EXPRESSED IN: 17 plant structures; EXPRESSED DURING: 11 growth stages; CONTAINS InterPro DOMAIN/s: Glycoside hydrolase, family 29 (InterPro:IPR000933), Glycoside hydrolase, catalytic core (InterPro:IPR017853), Glycoside hydrolase, subgroup, catalytic core (Inte…
qHSWB06.2	B06	AhSNP15007648	130.899	119874199	AhSNP15057182	135.056	121396151	Araip.10014505	AT3G27120.1	P-loop containing nucleoside triphosphate hydrolases superfamily protein		P-loop containing nucleoside triphosphate hydrolases superfamily protein; FUNCTIONS IN: nucleoside-triphosphatase activity, ATPase activity, nucleotide binding, ATP binding; INVOLVED IN: biological_process unknown; LOCATED IN: cellular_component unknown; EXPRESSED IN: 6 plant structures; EXPRESSED DURING: F mature embryo stage, petal differentiation and expansion stage, E expanded cotyledon stage…
qHSWB06.2	B06	AhSNP15007648	130.899	119874199	AhSNP15057182	135.056	121396151	Araip.10014509	AT1G80260.1	Spc97 / Spc98 family of spindle pole body (SBP) component		embryo defective 1427 (emb1427); FUNCTIONS IN: tubulin binding; INVOLVED IN: embryo development ending in seed dormancy; LOCATED IN: spindle pole, microtubule organizing center; CONTAINS InterPro DOMAIN/s: Spc97/Spc98 (InterPro:IPR007259); BEST Arabidopsis thaliana protein match is: Spc97 / Spc98 family of spindle pole body (SBP) component (TAIR:AT1G20570.1); Has 1146 Blast hits to 1005 proteins …
qHSWB06.2	B06	AhSNP15007648	130.899	119874199	AhSNP15057182	135.056	121396151	Araip.10014510	AT4G19970.1			CONTAINS InterPro DOMAIN/s: Nucleotide-diphospho-sugar transferase, predicted (InterPro:IPR005069); BEST Arabidopsis thaliana protein match is: Nucleotide-diphospho-sugar transferase family protein (TAIR:AT5G44820.1); Has 801 Blast hits to 466 proteins in 35 species: Archae - 0; Bacteria - 0; Metazoa - 2; Fungi - 0; Plants - 750; Viruses - 0; Other Eukaryotes - 49 (source: NCBI BLink).
qHSWB06.2	B06	AhSNP15007648	130.899	119874199	AhSNP15057182	135.056	121396151	Araip.10014513	AT5G14180.1	Myzus persicae-induced lipase 1		Myzus persicae-induced lipase 1 (MPL1); FUNCTIONS IN: catalytic activity; INVOLVED IN: glycerol biosynthetic process, lipid metabolic process; LOCATED IN: endomembrane system; EXPRESSED IN: 7 plant structures; EXPRESSED DURING: L mature pollen stage, M germinated pollen stage, 4 anthesis, petal differentiation and expansion stage; CONTAINS InterPro DOMAIN/s: AB-hydrolase-associated lipase region …
qHSWB06.2	B06	AhSNP15007648	130.899	119874199	AhSNP15057182	135.056	121396151	Araip.10014517
qHSWB06.2	B06	AhSNP15007648	130.899	119874199	AhSNP15057182	135.056	121396151	Araip.10014519	AT3G01860.1			unknown protein; FUNCTIONS IN: molecular_function unknown; INVOLVED IN: response to cadmium ion; LOCATED IN: chloroplast; EXPRESSED IN: 24 plant structures; EXPRESSED DURING: 13 growth stages; BEST Arabidopsis thaliana protein match is: unknown protein (TAIR:AT3G27210.1); Has 66 Blast hits to 66 proteins in 13 species: Archae - 0; Bacteria - 0; Metazoa - 5; Fungi - 0; Plants - 61; Viruses - 0; Ot…
qHSWB06.2	B06	AhSNP15007648	130.899	119874199	AhSNP15057182	135.056	121396151	Araip.10014524	AT1G76650.3	calmodulin-like 38		calmodulin-like 38 (CML38); CONTAINS InterPro DOMAIN/s: EF-Hand 1, calcium-binding site (InterPro:IPR018247), EF-HAND 2 (InterPro:IPR018249), EF-hand-like domain (InterPro:IPR011992), Calcium-binding EF-hand (InterPro:IPR002048); BEST Arabidopsis thaliana protein match is: Calcium-binding EF-hand family protein (TAIR:AT1G76640.1).
qHSWB06.2	B06	AhSNP15007648	130.899	119874199	AhSNP15057182	135.056	121396151	Araip.10014526
qHSWB06.2	B06	AhSNP15007648	130.899	119874199	AhSNP15057182	135.056	121396151	Araip.10014527
qHSWB06.2	B06	AhSNP15007648	130.899	119874199	AhSNP15057182	135.056	121396151	Araip.10014528	AT3G01810.3			FUNCTIONS IN: molecular_function unknown; INVOLVED IN: biological_process unknown; EXPRESSED IN: 21 plant structures; EXPRESSED DURING: 13 growth stages; BEST Arabidopsis thaliana protein match is: nucleolar protein gar2-related (TAIR:AT2G42320.2).
qHSWB06.2	B06	AhSNP15007648	130.899	119874199	AhSNP15057182	135.056	121396151	Araip.10014529	AT5G14210.1	Leucine-rich repeat protein kinase family protein		Leucine-rich repeat protein kinase family protein; FUNCTIONS IN: protein serine/threonine kinase activity, protein kinase activity, ATP binding; INVOLVED IN: transmembrane receptor protein tyrosine kinase signaling pathway, protein amino acid phosphorylation; LOCATED IN: mitochondrion; EXPRESSED IN: 22 plant structures; EXPRESSED DURING: 13 growth stages; CONTAINS InterPro DOMAIN/s: Protein kinas…
qHSWB07.1	B07	AhSNP8505759	133.949	123967885	AhSNP7755889	143.626	124918615	Araip.10036305	AT4G08170.2	Inositol 1,3,4-trisphosphate 5/6-kinase family protein		Inositol 1,3,4-trisphosphate 5/6-kinase family protein; FUNCTIONS IN: magnesium ion binding, inositol-1,3,4-trisphosphate 5/6-kinase activity, catalytic activity, ATP binding, inositol tetrakisphosphate 1-kinase activity; INVOLVED IN: response to wounding; LOCATED IN: nucleus, cytoplasm; EXPRESSED IN: 22 plant structures; EXPRESSED DURING: 11 growth stages; CONTAINS InterPro DOMAIN/s: Inositol-te…
qHSWB07.1	B07	AhSNP8505759	133.949	123967885	AhSNP7755889	143.626	124918615	Araip.10036307	AT1G10020.1	Protein of unknown function (DUF1005)		Protein of unknown function (DUF1005); CONTAINS InterPro DOMAIN/s: Protein of unknown function DUF1005 (InterPro:IPR010410); BEST Arabidopsis thaliana protein match is: Protein of unknown function (DUF1005) (TAIR:AT4G29310.1); Has 158 Blast hits to 158 proteins in 22 species: Archae - 0; Bacteria - 0; Metazoa - 4; Fungi - 6; Plants - 144; Viruses - 0; Other Eukaryotes - 4 (source: NCBI BLink).
qHSWB07.1	B07	AhSNP8505759	133.949	123967885	AhSNP7755889	143.626	124918615	Araip.10036309	AT1G10030.1	homolog of yeast ergosterol28		homolog of yeast ergosterol28 (ERG28); INVOLVED IN: biological_process unknown; LOCATED IN: endomembrane system, integral to membrane; EXPRESSED IN: 22 plant structures; EXPRESSED DURING: 13 growth stages; CONTAINS InterPro DOMAIN/s: Erg28-like (InterPro:IPR005352); Has 223 Blast hits to 223 proteins in 105 species: Archae - 0; Bacteria - 0; Metazoa - 67; Fungi - 94; Plants - 48; Viruses - 0; Oth…
qHSWB07.1	B07	AhSNP8505759	133.949	123967885	AhSNP7755889	143.626	124918615	Araip.10036315
qHSWB07.1	B07	AhSNP8505759	133.949	123967885	AhSNP7755889	143.626	124918615	Araip.10036316	AT3G53920.1	RNApolymerase sigma-subunit C	Encodes a sigma-like transcription factor, Sigma 3 (SIG3 or SIGC). As a subunit of chloroplast RNA polymerase, SIG3 confers the ability to recognize promoter sequences on the core enzyme. SIG3 transcribes specifically the psbN gene in plastids.	RNApolymerase sigma-subunit C (SIGC); CONTAINS InterPro DOMAIN/s: RNA polymerase sigma factor, region 2 (InterPro:IPR013325), Winged helix-turn-helix transcription repressor DNA-binding (InterPro:IPR011991), RNA polymerase sigma-70 region 3 (InterPro:IPR007624), RNA polymerase sigma-70 (InterPro:IPR014284), RNA polymerase sigma factor, region 3/4 (InterPro:IPR013324), RNA polymerase sigma factor,…
qHSWB07.1	B07	AhSNP8505759	133.949	123967885	AhSNP7755889	143.626	124918615	Araip.10036317	AT5G11700.2			BEST Arabidopsis thaliana protein match is: glycine-rich protein (TAIR:AT4G32920.3); Has 8203 Blast hits to 3102 proteins in 389 species: Archae - 3; Bacteria - 5624; Metazoa - 852; Fungi - 139; Plants - 704; Viruses - 77; Other Eukaryotes - 804 (source: NCBI BLink).
qHSWB07.1	B07	AhSNP8505759	133.949	123967885	AhSNP7755889	143.626	124918615	Araip.10036319	AT1G76480.2			unknown protein; FUNCTIONS IN: molecular_function unknown; INVOLVED IN: biological_process unknown; LOCATED IN: cellular_component unknown; BEST Arabidopsis thaliana protein match is: unknown protein (TAIR:AT1G20890.1).
qHSWB07.1	B07	AhSNP8505759	133.949	123967885	AhSNP7755889	143.626	124918615	Araip.10036321	AT4G32830.1	ataurora1	Encodes a member of a family of Ser/Thr kinases whose activities peak during cell division. Transcripts are abundant in tissues rich in dividing cells like roots and flowers but are low or absent in fully expanded leaves and stems. In interphase cells, the protein is predominantly nuclear. During mitosis, the protein associates with plant-specific cytoskeletal structures (preprophase band, phragm…	ataurora1 (AUR1); CONTAINS InterPro DOMAIN/s: Spindle assembly checkpoint kinase (InterPro:IPR020663), Protein kinase, ATP binding site (InterPro:IPR017441), Protein kinase, catalytic domain (InterPro:IPR000719), Serine/threonine-protein kinase domain (InterPro:IPR002290), Calcium/calmodulin-dependent protein kinase-like (InterPro:IPR020636), Serine/threonine-protein kinase-like domain (InterPro:…
qHSWB07.1	B07	AhSNP8505759	133.949	123967885	AhSNP7755889	143.626	124918615	Araip.10036324
[truncated: 4,664 more rows]
